# Supplementary material for: Mucosal microbiome associates with progression to gastric cancer
Source: Theranostics. 2022 Jan 1;12(1):48–58. doi: 10.7150/thno.65302 (PMC8690935; doi:10.7150/thno.65302)
Supplement: Supplementary file 2 — Supplementary data 1. [file thnov12p0048s2.xlsx]

## Sheet: KO_P<0.05
ID	Description	baseMean	log2FoldChange	lfcSE	stat	pvalue	padj
K08164	ybcL; MFS transporter, DHA1 family, putative efflux transporter	19.0872	10.3131	2.27823	4.52679	5.98876e-06	0.0194765
K08174	glcP; MFS transporter, FHS family, glucose/mannose:H+ symporter	19.0348	10.309	2.27882	4.52383	6.07311e-06	0.0194765
K08659	pepDA, pepDB; dipeptidase [EC:3.4.-.-]	745.765	-2.23474	0.601649	-3.71435	0.000669377	0.963854
K17947	wbiB; dTDP-L-rhamnose 4-epimerase [EC:5.1.3.25]	19.6365	-3.97445	1.18863	-3.34372	0.000826628	0.963854
K10843	ERCC3, XPB; DNA excision repair protein ERCC-3 [EC:3.6.4.12]	142.913	1.76224	0.484455	3.63757	0.00083393	0.963854
K07698	kinC; two-component system, sporulation sensor kinase C [EC:2.7.13.3]	7.27273	7.46564	2.32565	3.21014	0.00132672	0.963854
K07680	comP; two-component system, NarL family, sensor histidine kinase ComP [EC:2.7.13.3]	16.0247	5.81347	1.83981	3.15981	0.00157869	0.963854
K15372	toa; taurine---2-oxoglutarate transaminase [EC:2.6.1.55]	36.7397	2.08121	0.618834	3.36312	0.00180341	0.963854
K00712	tagE; poly(glycerol-phosphate) alpha-glucosyltransferase [EC:2.4.1.52]	222.625	-2.18964	0.662848	-3.30338	0.00212623	0.963854
K08168	tetB; MFS transporter, DHA2 family, metal-tetracycline-proton antiporter	241.153	1.94646	0.595272	3.26988	0.00233066	0.963854
K10984	PTS-Gam-EIIB, agaB; PTS system, galactosamine-specific IIB component [EC:2.7.1.-]	16.7307	-4.91739	1.62684	-3.02266	0.00250563	0.963854
K10985	PTS-Gam-EIIC, agaC; PTS system, galactosamine-specific IIC component	16.7307	-4.91739	1.62684	-3.02266	0.00250563	0.963854
K10986	PTS-Gam-EIID, agaD; PTS system, galactosamine-specific IID component	16.7307	-4.91739	1.62684	-3.02266	0.00250563	0.963854
K03649	mug; double-stranded uracil-DNA glycosylase [EC:3.2.2.28]	144.655	1.91341	0.595934	3.21077	0.00273778	0.963854
K02479	K02479; two-component system, NarL family, response regulator	105.859	-1.59583	0.497816	-3.20566	0.002776	0.963854
K12454	rfbE; CDP-paratose 2-epimerase [EC:5.1.3.10]	17.2148	-4.12098	1.32907	-3.10065	0.00368289	0.963854
K19427	epsJ; glycosyltransferase EpsJ [EC:2.4.-.-]	19.9491	-4.68322	1.51453	-3.09219	0.00376705	0.963854
K00692	sacB; levansucrase [EC:2.4.1.10]	215.052	-2.59568	0.840368	-3.08874	0.00380182	0.963854
K16839	hpxO; FAD-dependent urate hydroxylase [EC:1.14.13.113]	32.4957	2.00547	0.649368	3.08834	0.0038059	0.963854
K01406	prtC; serralysin [EC:3.4.24.40]	94.0538	1.04439	0.370432	2.81939	0.00481155	0.963854
K01478	arcA; arginine deiminase [EC:3.5.3.6]	661.473	-0.724159	0.241818	-2.99464	0.004878	0.963854
K13063	phzE; 2-amino-4-deoxychorismate synthase [EC:2.6.1.86]	41.5594	1.50393	0.511634	2.93946	0.00563637	0.963854
K07350	fimH; minor fimbrial subunit	31.541	1.43838	0.489897	2.93608	0.00568629	0.963854
K17329	dasA; N,N'-diacetylchitobiose transport system substrate-binding protein	18.8222	2.11275	0.723608	2.91974	0.00593331	0.963854
K01779	racD; aspartate racemase [EC:5.1.1.13]	3746.68	-0.300399	0.10333	-2.90718	0.00612998	0.963854
K01235	aguA; alpha-glucuronidase [EC:3.2.1.139]	1101.43	-0.549828	0.189796	-2.89694	0.00629475	0.963854
K09860	K09860; uncharacterized protein	147.847	2.27557	0.835033	2.72512	0.00642777	0.963854
K16209	lacS, galP, rafP; lactose/raffinose/galactose permease	318.042	-2.00969	0.695839	-2.88815	0.00643967	0.963854
K01666	mhpE; 4-hydroxy 2-oxovalerate aldolase [EC:4.1.3.39]	479.698	0.715818	0.247942	2.88704	0.00645816	0.963854
K00217	E1.3.1.32; maleylacetate reductase [EC:1.3.1.32]	19.2539	-2.46446	0.863372	-2.85445	0.00702418	0.963854
K12996	rgpA; rhamnosyltransferase [EC:2.4.1.-]	250.24	-1.85258	0.65074	-2.84688	0.00716213	0.963854
K02508	hpaA; AraC family transcriptional regulator, 4-hydroxyphenylacetate 3-monooxygenase operon regulatory protein	28.5174	1.32578	0.468882	2.82754	0.00752624	0.963854
K01318	sspA; glutamyl endopeptidase [EC:3.4.21.19]	15.5037	4.93979	1.85077	2.66904	0.00760676	0.963854
K07219	K07219; putative molybdopterin biosynthesis protein	133.705	2.22537	0.7923	2.80875	0.00789646	0.963854
K09145	K09145; uncharacterized protein	25.6059	3.60426	1.36168	2.64691	0.00812301	0.963854
K00520	merA; mercuric reductase [EC:1.16.1.1]	223.829	-0.842241	0.303234	-2.77753	0.00854933	0.963854
K07063	K07063; uncharacterized protein	188.305	-1.05324	0.380083	-2.77108	0.0086903	0.963854
K07092	K07092; uncharacterized protein	188.051	-1.04501	0.378463	-2.7612	0.00891041	0.963854
K05372	ybtA; AraC family transcriptional regulator	28.5102	1.32901	0.482079	2.75682	0.00900952	0.963854
K10353	E2.7.1.76, dak; deoxyadenosine kinase [EC:2.7.1.76]	30.2808	-3.57844	1.37208	-2.60804	0.00910617	0.963854
K04103	ipdC; indolepyruvate decarboxylase [EC:4.1.1.74]	32.4131	2.87376	1.10381	2.60348	0.00922816	0.963854
K18352	vanRAc; two-component system, OmpR family, response regulator VanR	22.044	1.96368	0.715733	2.74359	0.00931564	0.963854
K03707	tenA; thiaminase (transcriptional activator TenA) [EC:3.5.99.2]	2766.88	0.500242	0.182752	2.73728	0.00946501	0.963854
K06338	cotSA; spore coat protein SA	35.4462	5.98718	2.31205	2.58955	0.00961003	0.963854
K17330	dasB; N,N'-diacetylchitobiose transport system permease protein	17.8198	1.99504	0.733411	2.72022	0.00987984	0.963854
K09459	E4.1.1.82; phosphonopyruvate decarboxylase [EC:4.1.1.82]	94.8238	-1.84113	0.679731	-2.70861	0.0101719	0.963854
K17624	engCP, engBF, endoEF; endo-alpha-N-acetylgalactosaminidase [EC:3.2.1.97]	32.5963	5.66489	2.20467	2.56949	0.0101848	0.963854
K02251	comQ; competence protein ComQ	16.3476	5.13704	1.99999	2.56854	0.0102129	0.963854
K15894	pseB; UDP-N-acetylglucosamine 4,6-dehydratase [EC:4.2.1.115]	163.099	1.95619	0.762992	2.56384	0.0103522	0.963854
K17331	dasC; N,N'-diacetylchitobiose transport system permease protein	17.6654	1.97622	0.732837	2.69667	0.0104805	0.963854
K02018	modB; molybdate transport system permease protein	8561.59	0.149611	0.0556833	2.68682	0.0107415	0.963854
K09944	K09944; uncharacterized protein	146.663	2.21893	0.871558	2.54594	0.0108985	0.963854
K18284	K18284; adenosylhomocysteine/aminodeoxyfutalosine nucleosidase [EC:3.2.2.9 3.2.2.30]	145.295	2.28158	0.904512	2.52244	0.0116545	0.963854
K06608	iolR; DeoR family transcriptional regulator, myo-inositol catabolism operon repressor	20.6131	4.40667	1.74721	2.52211	0.0116653	0.963854
K07494	K07494; putative transposase	15.3368	3.06183	1.15431	2.65252	0.0116985	0.963854
K17463	dgaF; 2-dehydro-3-deoxy-phosphogluconate aldolase [EC:4.1.2.14]	7.54897	5.33949	2.11985	2.5188	0.0117755	0.963854
K17468	dgaE; D-glucosaminate-6-phosphate ammonia-lyase [EC:4.3.1.29]	7.54897	5.33949	2.11985	2.5188	0.0117755	0.963854
K08077	NUDT14; UDP-sugar diphosphatase [EC:3.6.1.45]	144.686	2.27425	0.905323	2.51208	0.012002	0.963854
K09804	K09804; uncharacterized protein	144.686	2.27425	0.905323	2.51208	0.012002	0.963854
K15895	pseC; UDP-4-amino-4,6-dideoxy-L-N-acetyl-beta-L-altrosamine transaminase [EC:2.6.1.92]	144.686	2.27425	0.905323	2.51208	0.012002	0.963854
K05922	hydB; quinone-reactive Ni/Fe-hydrogenase large subunit [EC:1.12.5.1]	144.746	2.2722	0.90541	2.50958	0.0120874	0.963854
K00769	gpt; xanthine phosphoribosyltransferase [EC:2.4.2.22]	1550.12	0.552005	0.209793	2.63119	0.0123324	0.963854
K13252	ptcA; putrescine carbamoyltransferase [EC:2.1.3.6]	110.09	-2.09447	0.79701	-2.62791	0.0124326	0.963854
K19743	lhpI; 1-piperideine-2-carboxylate/1-pyrroline-2-carboxylate reductase [NAD(P)H] [EC:1.5.1.1]	70.8606	-1.64545	0.626778	-2.62524	0.0125148	0.963854
K15896	pseH; UDP-4-amino-4,6-dideoxy-N-acetyl-beta-L-altrosamine N-acetyltransferase [EC:2.3.1.202]	146.08	2.25661	0.904167	2.49579	0.0125678	0.963854
K01841	pepM; phosphoenolpyruvate phosphomutase [EC:5.4.2.9]	166.69	-1.69381	0.649227	-2.60897	0.0130267	0.963854
K04102	pht5; 4,5-dihydroxyphthalate decarboxylase [EC:4.1.1.55]	19.6288	-3.31238	1.27104	-2.60604	0.0131209	0.963854
K07316	mod; adenine-specific DNA-methyltransferase [EC:2.1.1.72]	3602.39	0.624886	0.240102	2.60258	0.0132326	0.963854
K13953	adhP; alcohol dehydrogenase, propanol-preferring [EC:1.1.1.1]	5586.7	-0.229696	0.0882645	-2.60236	0.0132398	0.963854
K08677	K08677; kumamolisin	69.0925	-1.76005	0.677091	-2.59944	0.0133353	0.963854
K00298	ceo; N5-(carboxyethyl)ornithine synthase [EC:1.5.1.24]	92.1739	-2.13039	0.82373	-2.58627	0.0137725	0.963854
K02755	PTS-Bgl-EIIA, bglF, bglP; PTS system, beta-glucoside-specific IIA component [EC:2.7.1.-]	92.1739	-2.13039	0.82373	-2.58627	0.0137725	0.963854
K03731	E2.4.1.216; trehalose 6-phosphate phosphorylase [EC:2.4.1.216]	92.1739	-2.13039	0.82373	-2.58627	0.0137725	0.963854
K07691	comA; two-component system, NarL family, competent response regulator ComA	26.1861	4.51811	1.83583	2.46108	0.0138521	0.963854
K14145	RON2; rhoptry neck protein 2	22.1169	-4.70094	1.8202	-2.58265	0.013895	0.963854
K19545	lnuA_C_D_E, lin; lincosamide nucleotidyltransferase A/C/D/E	22.1169	-4.70094	1.8202	-2.58265	0.013895	0.963854
K14683	SLC34A, NPT, nptA; solute carrier family 34 (sodium-dependent phosphate cotransporter)	187.036	-0.95105	0.368546	-2.58055	0.0139668	0.963854
K16210	togT, rhiT; oligogalacturonide transporter	378.719	-0.657216	0.254732	-2.58003	0.0139844	0.963854
K03227	yscS, sctS, hrcS, ssaS; type III secretion protein S	188.48	-1.18978	0.461207	-2.5797	0.0139957	0.963854
K00801	FDFT1; farnesyl-diphosphate farnesyltransferase [EC:2.5.1.21]	68.6098	-1.76393	0.685602	-2.57282	0.0142329	0.963854
K03837	sdaC; serine transporter	809.993	1.23131	0.479505	2.56787	0.0144058	0.963854
K05998	E3.4.21.100; pseudomonalisin [EC:3.4.21.100]	154.403	-1.60575	0.626712	-2.56219	0.0146069	0.963854
K01459	E3.5.1.77; N-carbamoyl-D-amino-acid hydrolase [EC:3.5.1.77]	13.7492	-3.50663	1.36904	-2.56137	0.0146359	0.963854
K06320	cgeB; spore maturation protein CgeB	339.207	1.92923	0.756824	2.54911	0.0150789	0.963854
K15536	cybC; soluble cytochrome b562	667.221	0.716654	0.282009	2.54124	0.01537	0.963854
K18304	lasR; LuxR family transcriptional regulator, quorum-sensing system regulator LasR	126.993	-1.10896	0.437179	-2.53664	0.0155424	0.963854
K01096	pgpB; phosphatidylglycerophosphatase B [EC:3.1.3.27 3.1.3.81 3.1.3.4 3.6.1.27]	959.856	0.807925	0.31888	2.53364	0.0156559	0.963854
K03430	phnW; 2-aminoethylphosphonate-pyruvate transaminase [EC:2.6.1.37]	410.323	-0.912663	0.361187	-2.52684	0.0159155	0.963854
K09906	epmC; elongation factor P hydroxylase [EC:1.14.-.-]	973.849	0.791556	0.313331	2.52626	0.0159378	0.963854
K01387	colA; microbial collagenase [EC:3.4.24.3]	71.205	-1.7082	0.676521	-2.52498	0.0159873	0.963854
K08992	lapA; lipopolysaccharide assembly protein A	969.743	0.794591	0.314717	2.52478	0.0159949	0.963854
K03403	chlH, bchH; magnesium chelatase subunit H [EC:6.6.1.1]	24.2927	2.54634	1.0115	2.51739	0.0162831	0.963854
K03428	bchM, chlM; magnesium-protoporphyrin O-methyltransferase [EC:2.1.1.11]	24.2927	2.54634	1.0115	2.51739	0.0162831	0.963854
K04035	E1.14.13.81, acsF, chlE; magnesium-protoporphyrin IX monomethyl ester (oxidative) cyclase [EC:1.14.13.81]	24.2927	2.54634	1.0115	2.51739	0.0162831	0.963854
K04037	chlL; light-independent protochlorophyllide reductase subunit L [EC:1.3.7.7]	24.2927	2.54634	1.0115	2.51739	0.0162831	0.963854
K04038	chlN; light-independent protochlorophyllide reductase subunit N [EC:1.3.7.7]	24.2927	2.54634	1.0115	2.51739	0.0162831	0.963854
K04039	chlB; light-independent protochlorophyllide reductase subunit B [EC:1.3.7.7]	24.2927	2.54634	1.0115	2.51739	0.0162831	0.963854
K08926	pufA; light-harvesting complex 1 alpha chain	24.2927	2.54634	1.0115	2.51739	0.0162831	0.963854
K08928	pufL; photosynthetic reaction center L subunit	24.2927	2.54634	1.0115	2.51739	0.0162831	0.963854
K08929	pufM; photosynthetic reaction center M subunit	24.2927	2.54634	1.0115	2.51739	0.0162831	0.963854
K09844	crtC; carotenoid 1,2-hydratase [EC:4.2.1.131]	24.2927	2.54634	1.0115	2.51739	0.0162831	0.963854
K09846	crtF; demethylspheroidene O-methyltransferase [EC:2.1.1.210]	24.2927	2.54634	1.0115	2.51739	0.0162831	0.963854
K11333	bchX; 3,8-divinyl chlorophyllide a/chlorophyllide a reductase subunit X [EC:1.3.7.14 1.3.7.15]	24.2927	2.54634	1.0115	2.51739	0.0162831	0.963854
K11334	bchY; 3,8-divinyl chlorophyllide a/chlorophyllide a reductase subunit Y [EC:1.3.7.14 1.3.7.15]	24.2927	2.54634	1.0115	2.51739	0.0162831	0.963854
K11335	bchZ; 3,8-divinyl chlorophyllide a/chlorophyllide a reductase subunit Z [EC:1.3.7.14 1.3.7.15]	24.2927	2.54634	1.0115	2.51739	0.0162831	0.963854
K11337	bchC; bacteriochlorophyllide a dehydrogenase [EC:1.1.1.396]	24.2927	2.54634	1.0115	2.51739	0.0162831	0.963854
K01175	ybfF; esterase [EC:3.1.-.-]	968.834	0.792652	0.314949	2.51676	0.0163077	0.963854
K06893	K06893; uncharacterized protein	1041.24	-0.398943	0.15855	-2.5162	0.0163299	0.963854
K11614	yufL, malK; two-component system, CitB family, sensor histidine kinase MalK [EC:2.7.13.3]	199.037	-0.80572	0.320964	-2.51031	0.0165635	0.963854
K02099	araC; AraC family transcriptional regulator, arabinose operon regulatory protein	144.95	1.33954	0.559733	2.39317	0.0167034	0.963854
K07228	K07228; TrkA domain protein	111.025	1.96678	0.785891	2.50261	0.0168738	0.963854
K13665	gumL; pyruvyltransferase	3.96187	3.74727	1.56921	2.388	0.0169402	0.963854
K05927	hydA; quinone-reactive Ni/Fe-hydrogenase small subunit [EC:1.12.5.1]	148.352	2.16124	0.906461	2.38426	0.0171134	0.963854
K00984	aadA; streptomycin 3"-adenylyltransferase [EC:2.7.7.47]	206.531	-0.817325	0.327763	-2.49364	0.0172413	0.963854
K09909	K09909; uncharacterized protein	963.445	0.782814	0.314045	2.49268	0.0172814	0.963854
K19057	merD; MerR family transcriptional regulator, mercuric resistance operon regulatory protein	194.874	-0.869074	0.350301	-2.48093	0.0177752	0.976233
K06312	yndF; spore germination protein	108.898	1.60205	0.645944	2.48017	0.0178078	0.976233
K05517	tsx; nucleoside-specific channel-forming protein	55.9825	1.312	0.53065	2.47244	0.01814	0.985743
K00476	ASPH; aspartate beta-hydroxylase [EC:1.14.11.16]	66.8675	-1.67307	0.68165	-2.45444	0.0189366	0.985743
K06332	cotJA; spore coat protein JA	25.9716	3.17925	1.3592	2.33907	0.019332	0.985743
K12963	arnF; undecaprenyl phosphate-alpha-L-ara4N flippase subunit ArnF	54.6446	1.28322	0.525743	2.44078	0.0195621	0.985743
K13014	arnD; undecaprenyl phosphate-alpha-L-ara4FN deformylase [EC:3.5.1.-]	54.6446	1.28322	0.525743	2.44078	0.0195621	0.985743
K19059	merE; mercuric ion transport protein	193.138	-0.857951	0.351546	-2.44051	0.0195745	0.985743
K18101	rhlB; rhamnosyltransferase subunit B [EC:2.4.1.-]	66.3559	-1.71156	0.704052	-2.43101	0.0200206	0.985743
K13797	rpoBC; DNA-directed RNA polymerase subunit beta-beta' [EC:2.7.7.6]	116.465	2.8646	1.23171	2.32572	0.0200336	0.985743
K15667	K15667, ppsD, fenA; fengycin family lipopeptide synthetase D	60.6765	4.88144	2.01112	2.42723	0.0202008	0.985743
K01259	pip; proline iminopeptidase [EC:3.4.11.5]	6202.46	-0.30321	0.12497	-2.42626	0.0202471	0.985743
K08927	pufB; light-harvesting complex 1 beta chain	23.43	2.47571	1.02072	2.42546	0.0202859	0.985743
K13992	pufC; photosynthetic reaction center cytochrome c subunit	23.43	2.47571	1.02072	2.42546	0.0202859	0.985743
K03819	wcaB; putative colanic acid biosynthesis acetyltransferase WcaB [EC:2.3.1.-]	66.6228	-1.71792	0.711069	-2.41597	0.0207459	0.985743
K01158	DNASE2; deoxyribonuclease II [EC:3.1.22.1]	66.4315	-1.71821	0.713051	-2.40966	0.0210576	0.985743
K14166	ycnJ; copper transport protein	140.142	1.40851	0.584714	2.40889	0.0210958	0.985743
K03294	TC.APA; basic amino acid/polyamine antiporter, APA family	7701.81	-0.279971	0.116293	-2.40745	0.0211673	0.985743
K05820	hcaT; MFS transporter, PPP family, 3-phenylpropionic acid transporter	3689.32	0.324434	0.135648	2.39173	0.0219654	0.985743
K04064	osmE; osmotically inducible lipoprotein OsmE	345.025	-0.747714	0.312747	-2.39079	0.0220139	0.985743
K18704	tarL; CDP-ribitol ribitolphosphotransferase / teichoic acid ribitol-phosphate polymerase [EC:2.7.8.14 2.7.8.47]	164.816	-1.49957	0.631167	-2.37588	0.0227977	0.985743
K13819	K13819; NifU-like protein	157.034	2.03857	0.900882	2.26286	0.0236444	0.985743
K11636	yxdM; putative ABC transport system permease protein	135.32	1.36904	0.580462	2.35854	0.0237402	0.985743
K09129	K09129; uncharacterized protein	68.9221	-1.62122	0.687639	-2.35766	0.0237889	0.985743
K00471	E1.14.11.1; gamma-butyrobetaine dioxygenase [EC:1.14.11.1]	68.0749	-1.55203	0.658773	-2.35594	0.0238847	0.985743
K18373	hrpB1; type III secretion protein HrpB1	131.983	-1.71189	0.727625	-2.3527	0.0240656	0.985743
K07669	mprA; two-component system, OmpR family, response regulator MprA	135.357	1.64698	0.701035	2.34936	0.0242535	0.985743
K13006	wbqR; UDP-perosamine 4-acetyltransferase [EC:2.3.1.-]	13.687	-3.42229	1.45681	-2.34918	0.0242639	0.985743
K08173	ydfJ; MFS transporter, MHS family, metabolite:H+ symporter	50.159	1.37562	0.585659	2.34884	0.0242828	0.985743
K00477	PHYH; phytanoyl-CoA hydroxylase [EC:1.14.11.18]	98.3983	-1.37901	0.587833	-2.34592	0.0244486	0.985743
K03285	TC.GBP; general bacterial porin, GBP family	65.9915	-1.70749	0.72868	-2.34326	0.0245999	0.985743
K05913	E1.13.11.41; 2,4'-dihydroxyacetophenone dioxygenase [EC:1.13.11.41]	65.9915	-1.70749	0.72868	-2.34326	0.0245999	0.985743
K05999	E3.4.21.101; xanthomonalisin [EC:3.4.21.101]	65.9915	-1.70749	0.72868	-2.34326	0.0245999	0.985743
K08642	lasA; LasA protease [EC:3.4.24.-]	65.9915	-1.70749	0.72868	-2.34326	0.0245999	0.985743
K10811	E2.5.1.2; thiamine pyridinylase [EC:2.5.1.2]	65.9915	-1.70749	0.72868	-2.34326	0.0245999	0.985743
K18249	andAa; anthranilate 1,2-dioxygenase ferredoxin reductase component [EC:1.18.1.-]	65.9915	-1.70749	0.72868	-2.34326	0.0245999	0.985743
K18374	hrpB2; type III secretion inner rod protein HrpB2	65.9915	-1.70749	0.72868	-2.34326	0.0245999	0.985743
K18379	hpaA; type III secretion regulatory protein HpaA	65.9915	-1.70749	0.72868	-2.34326	0.0245999	0.985743
K18381	hpaC; type III secretion control protein HpaP	65.9915	-1.70749	0.72868	-2.34326	0.0245999	0.985743
K19209	blaOXA-42; beta-lactamase class D OXA-42 [EC:3.5.2.6]	65.9915	-1.70749	0.72868	-2.34326	0.0245999	0.985743
K07270	K07270; glycosyl transferase, family 25	4183.14	0.680159	0.291501	2.33329	0.0251759	0.985743
K00169	porA; pyruvate ferredoxin oxidoreductase alpha subunit [EC:1.2.7.1]	305.775	1.88786	0.809655	2.33169	0.02527	0.985743
K00172	porG; pyruvate ferredoxin oxidoreductase gamma subunit [EC:1.2.7.1]	305.775	1.88786	0.809655	2.33169	0.02527	0.985743
K07683	nreB; two-component system, NarL family, sensor histidine kinase NreB [EC:2.7.13.3]	38.3637	3.22736	1.44286	2.23679	0.0253003	0.985743
K08151	tetA; MFS transporter, DHA1 family, tetracycline resistance protein	1961.01	-0.454697	0.19512	-2.33034	0.0253486	0.985743
K13714	atl; bifunctional autolysin [EC:3.5.1.28 3.2.1.96]	94.9517	-3.08061	1.32758	-2.32047	0.0259344	0.985743
K10253	K10253; DOPA 4,5-dioxygenase [EC:1.14.99.-]	200.489	-0.71202	0.306948	-2.31967	0.0259824	0.985743
K06296	gerKB; spore germination protein KB	1128.89	0.692752	0.298815	2.31833	0.0260632	0.985743
K14333	DHBD; 2,3-dihydroxybenzoate decarboxylase [EC:4.1.1.46]	21.8195	2.23242	0.963183	2.31775	0.0260982	0.985743
K08261	E1.1.99.21; D-sorbitol dehydrogenase (acceptor) [EC:1.1.99.21]	85.1638	-1.103	0.481599	-2.29029	0.0278023	0.985743
K02020	modA; molybdate transport system substrate-binding protein	9623.13	0.143947	0.0633533	2.27212	0.0289837	0.985743
K13543	hemDX; uroporphyrinogen III methyltransferase / synthase [EC:2.1.1.107 4.2.1.75]	99.9927	-1.30637	0.575669	-2.26931	0.0291704	0.985743
K06182	rluF; 23S rRNA pseudouridine2604 synthase [EC:5.4.99.21]	5468.81	-0.226724	0.0999919	-2.26742	0.0292969	0.985743
K16320	andAd; anthranilate 1,2-dioxygenase small subunit [EC:1.14.12.1]	75.7297	-1.39288	0.614678	-2.26603	0.0293899	0.985743
K01829	E5.3.4.1; protein disulfide-isomerase [EC:5.3.4.1]	940.644	-0.618336	0.27328	-2.26265	0.0296176	0.985743
K00499	CMO; choline monooxygenase [EC:1.14.15.7]	82.845	-1.37641	0.609043	-2.25996	0.0298	0.985743
K18094	mexX, amrA; membrane fusion protein, multidrug efflux system	92.1167	-1.39863	0.619415	-2.25799	0.0299338	0.985743
K18095	mexY, amrB; multidrug efflux pump	92.1167	-1.39863	0.619415	-2.25799	0.0299338	0.985743
K07264	arnT, pmrK; 4-amino-4-deoxy-L-arabinose transferase [EC:2.4.2.43]	80.7022	1.07764	0.478682	2.25127	0.0303951	0.985743
K01905	acdA; acetate---CoA ligase (ADP-forming) subunit alpha [EC:6.2.1.13]	66.7311	-1.63909	0.728212	-2.25084	0.0304251	0.985743
K01685	uxaA; altronate hydrolase [EC:4.2.1.7]	2375.74	-0.373708	0.16749	-2.23123	0.0318095	0.985743
K03750	moeA; molybdopterin molybdotransferase [EC:2.10.1.1]	8793.05	0.120751	0.0543289	2.2226	0.0324363	0.985743
K18145	adeA; membrane fusion protein, multidrug efflux system	45.4213	-1.3427	0.604129	-2.22254	0.0324403	0.985743
K15973	mhqR; MarR family transcriptional regulator, 2-MHQ and catechol-resistance regulon repressor	1119.04	0.598103	0.269117	2.22247	0.032446	0.985743
K01754	E4.3.1.19, ilvA, tdcB; threonine dehydratase [EC:4.3.1.19]	16532.3	-0.0758223	0.0341468	-2.22048	0.0325918	0.985743
K01447	xlyAB; N-acetylmuramoyl-L-alanine amidase [EC:3.5.1.28]	3876.76	-0.246129	0.110935	-2.21869	0.0327238	0.985743
K13875	K13875, araC; L-arabonate dehydrase [EC:4.2.1.25]	79.4734	-1.32112	0.596145	-2.21611	0.0329151	0.985743
K03926	cutA; periplasmic divalent cation tolerance protein	2024.9	-0.301826	0.136633	-2.20903	0.033444	0.985743
K13873	araA; L-arabinose 1-dehydrogenase [EC:1.1.1.376]	309.24	-0.712444	0.322696	-2.20779	0.0335377	0.985743
K09859	K09859; uncharacterized protein	1605.64	0.552432	0.250338	2.20674	0.0336169	0.985743
K08679	E5.1.3.6; UDP-glucuronate 4-epimerase [EC:5.1.3.6]	3230.31	-0.268891	0.122042	-2.20326	0.0338811	0.985743
K11076	potG; putrescine transport system ATP-binding protein	3524.76	-0.308262	0.14036	-2.19623	0.0344202	0.985743
K01233	csn; chitosanase [EC:3.2.1.132]	16.4189	4.85474	2.29854	2.11209	0.0346784	0.985743
K11074	potI; putrescine transport system permease protein	3529.34	-0.307014	0.140211	-2.18966	0.0349311	0.985743
K11075	potH; putrescine transport system permease protein	3589.63	-0.311355	0.14223	-2.18909	0.0349759	0.985743
K05881	dhaM; phosphoenolpyruvate---glycerone phosphotransferase subunit DhaM [EC:2.7.1.121]	119.203	1.215	0.555988	2.18529	0.0352745	0.985743
K03223	yscL, sctL; type III secretion protein L	106.882	-1.00169	0.458604	-2.18421	0.0353602	0.985743
K00998	pssA; CDP-diacylglycerol---serine O-phosphatidyltransferase [EC:2.7.8.8]	603.668	1.08128	0.495719	2.18123	0.0355966	0.985743
K01407	ptrA; protease III [EC:3.4.24.55]	229.122	1.60576	0.73791	2.1761	0.0360069	0.985743
K15652	asbF; 3-dehydroshikimate dehydratase [EC:4.2.1.118]	2.9902	-3.56757	1.64072	-2.17439	0.0361447	0.985743
K07674	narQ; two-component system, NarL family, nitrate/nitrite sensor histidine kinase NarQ [EC:2.7.13.3]	569.002	1.49156	0.686443	2.17288	0.0362663	0.985743
K17319	lplB; putative aldouronate transport system permease protein	2287.87	0.971643	0.447317	2.17216	0.0363251	0.985743
K01697	CBS; cystathionine beta-synthase [EC:4.2.1.22]	1618.32	-0.42635	0.196317	-2.17175	0.0363582	0.985743
K14052	puuP; putrescine importer	73.6234	1.33556	0.615863	2.16859	0.0366147	0.985743
K00802	SMS; spermine synthase [EC:2.5.1.22]	6.74886	5.62271	2.69199	2.08868	0.0367362	0.985743
K17320	lplC; putative aldouronate transport system permease protein	2282.42	0.968152	0.44735	2.1642	0.0369751	0.985743
K18775	lf2; levanbiose-producing levanase [EC:3.2.1.64]	298.372	-0.737003	0.340695	-2.16323	0.0370546	0.985743
K03549	kup; KUP system potassium uptake protein	6216.69	-0.211977	0.0985681	-2.15056	0.0381127	0.985743
K18457	laaA; L-proline amide hydrolase [EC:3.5.1.101]	27.3218	0.840466	0.392285	2.14249	0.0388007	0.985743
K11931	pgaB; poly-beta-1,6-N-acetyl-D-glucosamine N-deacetylase [EC:3.5.1.-]	1026.1	0.514228	0.240262	2.14028	0.0389911	0.985743
K12097	cag12; cag pathogenicity island protein 12	8.89249	-5.59899	2.62096	-2.13623	0.0393414	0.985743
K09767	yajQ; cyclic-di-GMP-binding protein	5525.39	0.183279	0.0858192	2.13564	0.0393932	0.985743
K13533	kinE; two-component system, sporulation sensor kinase E [EC:2.7.13.3]	38.6757	3.25517	1.58131	2.05852	0.0395399	0.985743
K03309	TC.DAACS; dicarboxylate/amino acid:cation (Na+ or H+) symporter, DAACS family	994.269	-0.476479	0.22397	-2.12743	0.0401137	0.985743
K01812	uxaC; glucuronate isomerase [EC:5.3.1.12]	2841.28	-0.363483	0.171095	-2.12446	0.0403773	0.985743
K00245	frdB; fumarate reductase iron-sulfur subunit [EC:1.3.5.4]	729.932	1.29527	0.609912	2.1237	0.0404444	0.985743
K02062	thiQ; thiamine transport system ATP-binding protein	1248.88	0.46571	0.219814	2.11866	0.0408961	0.985743
K00897	aphA; kanamycin kinase [EC:2.7.1.95]	160.301	-1.42124	0.671642	-2.11607	0.0411292	0.985743
K00246	frdC; fumarate reductase subunit C	726.638	1.29798	0.616175	2.10651	0.0420022	0.985743
K15976	K15976; putative NAD(P)H nitroreductase [EC:1.-.-.-]	21.6492	3.81876	1.87946	2.03183	0.0421705	0.985743
K08302	gatY-kbaY; tagatose 1,6-diphosphate aldolase GatY/KbaY [EC:4.1.2.40]	200.698	1.4302	0.680127	2.10284	0.0423418	0.985743
K19789	radD; DNA repair protein RadD	65.7298	1.36988	0.651654	2.10215	0.0424051	0.985743
K09640	TMPRSS9; transmembrane protease serine 9 [EC:3.4.21.-]	38.0775	-1.5375	0.731492	-2.10187	0.0424314	0.985743
K18321	smeA; membrane fusion protein, multidrug efflux system	38.0775	-1.5375	0.731492	-2.10187	0.0424314	0.985743
K18322	smeB; multidrug efflux pump	38.0775	-1.5375	0.731492	-2.10187	0.0424314	0.985743
K18323	smeC; outer membrane protein, multidrug efflux system	38.0775	-1.5375	0.731492	-2.10187	0.0424314	0.985743
K07461	K07461; putative endonuclease	8433.49	-0.165169	0.0786271	-2.10067	0.0425436	0.985743
K02572	napF; ferredoxin-type protein NapF	1087.22	0.583129	0.277826	2.0989	0.0427088	0.985743
K01114	plc; phospholipase C [EC:3.1.4.3]	2139.17	-0.451173	0.215066	-2.09784	0.0428077	0.985743
K16849	uxaA1; altronate dehydratase small subunit [EC:4.2.1.7]	8.13676	-4.32418	2.1379	-2.02263	0.0431112	0.985743
K06335	cotM; spore coat protein M	8.46842	4.44611	2.19987	2.02107	0.0432721	0.985743
K03272	gmhC, hldE, waaE, rfaE; D-beta-D-heptose 7-phosphate kinase / D-beta-D-heptose 1-phosphate adenosyltransferase [EC:2.7.1.167 2.7.7.70]	2849.88	0.401005	0.191648	2.0924	0.0433196	0.985743
K07261	mepA; penicillin-insensitive murein DD-endopeptidase [EC:3.4.24.-]	1264.4	0.447687	0.214237	2.08968	0.043578	0.985743
K05994	E3.4.11.10; bacterial leucyl aminopeptidase [EC:3.4.11.10]	70.2902	-1.46256	0.701297	-2.08551	0.0439764	0.985743
K15545	mlc; transcriptional regulator of PTS gene	258.072	1.50677	0.722693	2.08494	0.0440315	0.985743
K18129	mexZ; TetR/AcrR family transcriptional regulator, mexXY operon repressor	69.6964	-1.51531	0.727793	-2.08206	0.0443087	0.985743
K05577	ndhF; NAD(P)H-quinone oxidoreductase subunit 5 [EC:1.6.5.3]	46.7449	1.61034	0.802041	2.00781	0.0446637	0.985743
K09822	K09822; uncharacterized protein	46.7449	1.61034	0.802041	2.00781	0.0446637	0.985743
K13779	atuE; isohexenylglutaconyl-CoA hydratase [EC:4.2.1.57]	153.907	-0.750857	0.361287	-2.07828	0.0446747	0.985743
K07498	K07498; putative transposase	990.294	-0.465685	0.224076	-2.07825	0.0446781	0.985743
K11607	sitB; manganese/iron transport system ATP-binding protein	1139.62	0.529062	0.254666	2.07747	0.0447534	0.985743
K00689	E2.4.1.5; dextransucrase [EC:2.4.1.5]	271.289	-2.21129	1.06467	-2.07698	0.0448013	0.985743
K06157	idnT; Gnt-II system L-idonate transporter	7.00149	4.6228	2.30769	2.00322	0.0451542	0.985743
K00183	K00183; prokaryotic molybdopterin-containing oxidoreductase family, molybdopterin binding subunit	17.0371	-5.11568	2.55728	-2.00044	0.0454531	0.985743
K06880	ereA_B; erythromycin esterase [EC:3.1.1.-]	7.78323	-3.64142	1.7595	-2.06958	0.0455286	0.985743
K11937	pgaD; biofilm PGA synthesis protein PgaD	559.697	-0.493958	0.238867	-2.06792	0.0456929	0.985743
K00281	GLDC, gcvP; glycine dehydrogenase [EC:1.4.4.2]	5094.15	-0.228635	0.110734	-2.06472	0.0460114	0.985743
K09996	artJ; arginine transport system substrate-binding protein	42.6221	1.81071	0.877656	2.06312	0.0461709	0.985743
K07483	K07483; transposase	16764	-0.159753	0.0774458	-2.06277	0.0462056	0.985743
K00878	thiM; hydroxyethylthiazole kinase [EC:2.7.1.50]	3861.68	0.422299	0.205034	2.05965	0.0465197	0.985743
K02765	PTS-Dgl-EIIC, gamP; PTS system, D-glucosamine-specific IIC component	1381.1	0.533466	0.259122	2.05874	0.0466111	0.985743
K05790	wzzE; lipopolysaccharide biosynthesis protein WzzE	247.471	1.50636	0.731717	2.05866	0.0466193	0.985743
K06956	K06956; uncharacterized protein	1619.56	0.624934	0.303821	2.05691	0.0467958	0.985743
K08097	comA; phosphosulfolactate synthase [EC:4.4.1.19]	118.682	2.41251	1.2142	1.98692	0.0469314	0.985743
K00926	arcC; carbamate kinase [EC:2.7.2.2]	1299.74	-0.645932	0.314239	-2.05554	0.046935	0.985743
K11604	sitA; manganese/iron transport system substrate-binding protein	1120.83	0.512814	0.250492	2.04723	0.0477861	0.985743
K11605	sitC; manganese/iron transport system permease protein	1120.83	0.512814	0.250492	2.04723	0.0477861	0.985743
K19670	phnA; phosphonoacetate hydrolase [EC:3.11.1.2]	74.7995	-1.31618	0.643549	-2.04519	0.0479968	0.985743
K06918	K06918; uncharacterized protein	1282.79	0.438321	0.214583	2.04267	0.0482588	0.985743
K08990	ycjF; putative membrane protein	1284.43	0.438062	0.214504	2.04221	0.0483065	0.985743
K04058	yscW, sctW; type III secretion protein W	46.8646	1.02777	0.503376	2.04175	0.0483543	0.985743
K11935	pgaA; biofilm PGA synthesis protein PgaA	562.493	-0.473895	0.23218	-2.04107	0.0484255	0.985743
K01777	prdF; proline racemase [EC:5.1.1.4]	604.257	-0.474993	0.232772	-2.0406	0.0484745	0.985743
K14447	ecm; ethylmalonyl-CoA mutase [EC:5.4.99.63]	25.0079	1.78275	0.904679	1.97059	0.0487711	0.985743
K14446	ccr; crotonyl-CoA carboxylase/reductase [EC:1.3.1.85]	24.7865	1.81828	0.925428	1.9648	0.0494369	0.985743
K09007	folE2; GTP cyclohydrolase IB [EC:3.5.4.16]	2069.42	-0.370573	0.182758	-2.02767	0.0498414	0.985743

## Sheet: KO_P<0.01
ID	Description	baseMean	log2FoldChange	lfcSE	stat	pvalue	padj
K08164	ybcL; MFS transporter, DHA1 family, putative efflux transporter	19.0872	10.3131	2.27823	4.52679	5.98876e-06	0.0194765
K08174	glcP; MFS transporter, FHS family, glucose/mannose:H+ symporter	19.0348	10.309	2.27882	4.52383	6.07311e-06	0.0194765
K08659	pepDA, pepDB; dipeptidase [EC:3.4.-.-]	745.765	-2.23474	0.601649	-3.71435	0.000669377	0.963854
K17947	wbiB; dTDP-L-rhamnose 4-epimerase [EC:5.1.3.25]	19.6365	-3.97445	1.18863	-3.34372	0.000826628	0.963854
K10843	ERCC3, XPB; DNA excision repair protein ERCC-3 [EC:3.6.4.12]	142.913	1.76224	0.484455	3.63757	0.00083393	0.963854
K07698	kinC; two-component system, sporulation sensor kinase C [EC:2.7.13.3]	7.27273	7.46564	2.32565	3.21014	0.00132672	0.963854
K07680	comP; two-component system, NarL family, sensor histidine kinase ComP [EC:2.7.13.3]	16.0247	5.81347	1.83981	3.15981	0.00157869	0.963854
K15372	toa; taurine---2-oxoglutarate transaminase [EC:2.6.1.55]	36.7397	2.08121	0.618834	3.36312	0.00180341	0.963854
K00712	tagE; poly(glycerol-phosphate) alpha-glucosyltransferase [EC:2.4.1.52]	222.625	-2.18964	0.662848	-3.30338	0.00212623	0.963854
K08168	tetB; MFS transporter, DHA2 family, metal-tetracycline-proton antiporter	241.153	1.94646	0.595272	3.26988	0.00233066	0.963854
K10984	PTS-Gam-EIIB, agaB; PTS system, galactosamine-specific IIB component [EC:2.7.1.-]	16.7307	-4.91739	1.62684	-3.02266	0.00250563	0.963854
K10985	PTS-Gam-EIIC, agaC; PTS system, galactosamine-specific IIC component	16.7307	-4.91739	1.62684	-3.02266	0.00250563	0.963854
K10986	PTS-Gam-EIID, agaD; PTS system, galactosamine-specific IID component	16.7307	-4.91739	1.62684	-3.02266	0.00250563	0.963854
K03649	mug; double-stranded uracil-DNA glycosylase [EC:3.2.2.28]	144.655	1.91341	0.595934	3.21077	0.00273778	0.963854
K02479	K02479; two-component system, NarL family, response regulator	105.859	-1.59583	0.497816	-3.20566	0.002776	0.963854
K12454	rfbE; CDP-paratose 2-epimerase [EC:5.1.3.10]	17.2148	-4.12098	1.32907	-3.10065	0.00368289	0.963854
K19427	epsJ; glycosyltransferase EpsJ [EC:2.4.-.-]	19.9491	-4.68322	1.51453	-3.09219	0.00376705	0.963854
K00692	sacB; levansucrase [EC:2.4.1.10]	215.052	-2.59568	0.840368	-3.08874	0.00380182	0.963854
K16839	hpxO; FAD-dependent urate hydroxylase [EC:1.14.13.113]	32.4957	2.00547	0.649368	3.08834	0.0038059	0.963854
K01406	prtC; serralysin [EC:3.4.24.40]	94.0538	1.04439	0.370432	2.81939	0.00481155	0.963854
K01478	arcA; arginine deiminase [EC:3.5.3.6]	661.473	-0.724159	0.241818	-2.99464	0.004878	0.963854
K13063	phzE; 2-amino-4-deoxychorismate synthase [EC:2.6.1.86]	41.5594	1.50393	0.511634	2.93946	0.00563637	0.963854
K07350	fimH; minor fimbrial subunit	31.541	1.43838	0.489897	2.93608	0.00568629	0.963854
K17329	dasA; N,N'-diacetylchitobiose transport system substrate-binding protein	18.8222	2.11275	0.723608	2.91974	0.00593331	0.963854
K01779	racD; aspartate racemase [EC:5.1.1.13]	3746.68	-0.300399	0.10333	-2.90718	0.00612998	0.963854
K01235	aguA; alpha-glucuronidase [EC:3.2.1.139]	1101.43	-0.549828	0.189796	-2.89694	0.00629475	0.963854
K09860	K09860; uncharacterized protein	147.847	2.27557	0.835033	2.72512	0.00642777	0.963854
K16209	lacS, galP, rafP; lactose/raffinose/galactose permease	318.042	-2.00969	0.695839	-2.88815	0.00643967	0.963854
K01666	mhpE; 4-hydroxy 2-oxovalerate aldolase [EC:4.1.3.39]	479.698	0.715818	0.247942	2.88704	0.00645816	0.963854
K00217	E1.3.1.32; maleylacetate reductase [EC:1.3.1.32]	19.2539	-2.46446	0.863372	-2.85445	0.00702418	0.963854
K12996	rgpA; rhamnosyltransferase [EC:2.4.1.-]	250.24	-1.85258	0.65074	-2.84688	0.00716213	0.963854
K02508	hpaA; AraC family transcriptional regulator, 4-hydroxyphenylacetate 3-monooxygenase operon regulatory protein	28.5174	1.32578	0.468882	2.82754	0.00752624	0.963854
K01318	sspA; glutamyl endopeptidase [EC:3.4.21.19]	15.5037	4.93979	1.85077	2.66904	0.00760676	0.963854
K07219	K07219; putative molybdopterin biosynthesis protein	133.705	2.22537	0.7923	2.80875	0.00789646	0.963854
K09145	K09145; uncharacterized protein	25.6059	3.60426	1.36168	2.64691	0.00812301	0.963854
K00520	merA; mercuric reductase [EC:1.16.1.1]	223.829	-0.842241	0.303234	-2.77753	0.00854933	0.963854
K07063	K07063; uncharacterized protein	188.305	-1.05324	0.380083	-2.77108	0.0086903	0.963854
K07092	K07092; uncharacterized protein	188.051	-1.04501	0.378463	-2.7612	0.00891041	0.963854
K05372	ybtA; AraC family transcriptional regulator	28.5102	1.32901	0.482079	2.75682	0.00900952	0.963854
K10353	E2.7.1.76, dak; deoxyadenosine kinase [EC:2.7.1.76]	30.2808	-3.57844	1.37208	-2.60804	0.00910617	0.963854
K04103	ipdC; indolepyruvate decarboxylase [EC:4.1.1.74]	32.4131	2.87376	1.10381	2.60348	0.00922816	0.963854
K18352	vanRAc; two-component system, OmpR family, response regulator VanR	22.044	1.96368	0.715733	2.74359	0.00931564	0.963854
K03707	tenA; thiaminase (transcriptional activator TenA) [EC:3.5.99.2]	2766.88	0.500242	0.182752	2.73728	0.00946501	0.963854
K06338	cotSA; spore coat protein SA	35.4462	5.98718	2.31205	2.58955	0.00961003	0.963854
K17330	dasB; N,N'-diacetylchitobiose transport system permease protein	17.8198	1.99504	0.733411	2.72022	0.00987984	0.963854

## Sheet: KO_P<0.005
ID	Description	baseMean	log2FoldChange	lfcSE	stat	pvalue	padj
K08164	ybcL; MFS transporter, DHA1 family, putative efflux transporter	19.0872	10.3131	2.27823	4.52679	5.98876e-06	0.0194765
K08174	glcP; MFS transporter, FHS family, glucose/mannose:H+ symporter	19.0348	10.309	2.27882	4.52383	6.07311e-06	0.0194765
K08659	pepDA, pepDB; dipeptidase [EC:3.4.-.-]	745.765	-2.23474	0.601649	-3.71435	0.000669377	0.963854
K17947	wbiB; dTDP-L-rhamnose 4-epimerase [EC:5.1.3.25]	19.6365	-3.97445	1.18863	-3.34372	0.000826628	0.963854
K10843	ERCC3, XPB; DNA excision repair protein ERCC-3 [EC:3.6.4.12]	142.913	1.76224	0.484455	3.63757	0.00083393	0.963854
K07698	kinC; two-component system, sporulation sensor kinase C [EC:2.7.13.3]	7.27273	7.46564	2.32565	3.21014	0.00132672	0.963854
K07680	comP; two-component system, NarL family, sensor histidine kinase ComP [EC:2.7.13.3]	16.0247	5.81347	1.83981	3.15981	0.00157869	0.963854
K15372	toa; taurine---2-oxoglutarate transaminase [EC:2.6.1.55]	36.7397	2.08121	0.618834	3.36312	0.00180341	0.963854
K00712	tagE; poly(glycerol-phosphate) alpha-glucosyltransferase [EC:2.4.1.52]	222.625	-2.18964	0.662848	-3.30338	0.00212623	0.963854
K08168	tetB; MFS transporter, DHA2 family, metal-tetracycline-proton antiporter	241.153	1.94646	0.595272	3.26988	0.00233066	0.963854
K10984	PTS-Gam-EIIB, agaB; PTS system, galactosamine-specific IIB component [EC:2.7.1.-]	16.7307	-4.91739	1.62684	-3.02266	0.00250563	0.963854
K10985	PTS-Gam-EIIC, agaC; PTS system, galactosamine-specific IIC component	16.7307	-4.91739	1.62684	-3.02266	0.00250563	0.963854
K10986	PTS-Gam-EIID, agaD; PTS system, galactosamine-specific IID component	16.7307	-4.91739	1.62684	-3.02266	0.00250563	0.963854
K03649	mug; double-stranded uracil-DNA glycosylase [EC:3.2.2.28]	144.655	1.91341	0.595934	3.21077	0.00273778	0.963854
K02479	K02479; two-component system, NarL family, response regulator	105.859	-1.59583	0.497816	-3.20566	0.002776	0.963854
K12454	rfbE; CDP-paratose 2-epimerase [EC:5.1.3.10]	17.2148	-4.12098	1.32907	-3.10065	0.00368289	0.963854
K19427	epsJ; glycosyltransferase EpsJ [EC:2.4.-.-]	19.9491	-4.68322	1.51453	-3.09219	0.00376705	0.963854
K00692	sacB; levansucrase [EC:2.4.1.10]	215.052	-2.59568	0.840368	-3.08874	0.00380182	0.963854
K16839	hpxO; FAD-dependent urate hydroxylase [EC:1.14.13.113]	32.4957	2.00547	0.649368	3.08834	0.0038059	0.963854
K01406	prtC; serralysin [EC:3.4.24.40]	94.0538	1.04439	0.370432	2.81939	0.00481155	0.963854
K01478	arcA; arginine deiminase [EC:3.5.3.6]	661.473	-0.724159	0.241818	-2.99464	0.004878	0.963854

## Sheet: KEGG_Pathways_fr_KOs_P<0.005
S/N	Pathways	KO		Pathways	# of KOs	% representation
1	map01100 Metabolic pathways (8)	ko:K00692 sacB; levansucrase [EC:2.4.1.10]		Metabolic pathways	8	38.0952
		ko:K01478 arcA; arginine deiminase [EC:3.5.3.6]		Phosphotransferase system (PTS)	3	14.2857
		ko:K10984 agaB; galactosamine PTS system EIIB component [EC:2.7.1.-]		Two-component system	3	14.2857
		ko:K10985 agaC; galactosamine PTS system EIIC component		Galactose metabolism	3	14.2857
		ko:K10986 agaD; galactosamine PTS system EIID component		Biosynthesis of secondary metabolites	2	9.52381
		ko:K12454 rfbE; CDP-paratose 2-epimerase [EC:5.1.3.10]		Nucleotide excision repair	1	4.7619
		ko:K15372 toa; taurine---2-oxoglutarate transaminase [EC:2.6.1.55]		O-Antigen nucleotide sugar biosynthesis	1	4.7619
		ko:K16839 hpxO; FAD-dependent urate hydroxylase [EC:1.14.13.113]		Microbial metabolism in diverse environments	1	4.7619
2	map02060 Phosphotransferase system (PTS) (3)	ko:K10984 agaB; galactosamine PTS system EIIB component [EC:2.7.1.-]		Amino sugar and nucleotide sugar metabolism	1	4.7619
		ko:K10985 agaC; galactosamine PTS system EIIC component		Purine metabolism	1	4.7619
		ko:K10986 agaD; galactosamine PTS system EIID component		Base excision repair	1	4.7619
3	map02020 Two-component system (3)	ko:K00692 sacB; levansucrase [EC:2.4.1.10]		Arginine biosynthesis	1	4.7619
		ko:K07680 comP; two-component system, NarL family, sensor histidine kinase ComP [EC:2.7.13.3]		Basal transcription factors	1	4.7619
		ko:K07698 kinC; two-component system, sporulation sensor kinase C [EC:2.7.13.3]		Polyketide sugar unit biosynthesis	1	4.7619
4	map00052 Galactose metabolism (3)	ko:K10984 agaB; galactosamine PTS system EIIB component [EC:2.7.1.-]		Taurine and hypotaurine metabolism	1	4.7619
		ko:K10985 agaC; galactosamine PTS system EIIC component		Starch and sucrose metabolism	1	4.7619
		ko:K10986 agaD; galactosamine PTS system EIID component		beta-Alanine metabolism	1	4.7619
5	map01110 Biosynthesis of secondary metabolites (2)	ko:K01478 arcA; arginine deiminase [EC:3.5.3.6]		Cationic antimicrobial peptide (CAMP) resistance	1	4.7619
		ko:K17947 wbiB; dTDP-L-rhamnose 4-epimerase [EC:5.1.3.25]		Quorum sensing	1	4.7619
6	map03420 Nucleotide excision repair (1)	ko:K10843 ERCC3; DNA excision repair protein ERCC-3 [EC:3.6.4.12]
7	map00541 O-Antigen nucleotide sugar biosynthesis (1)	ko:K12454 rfbE; CDP-paratose 2-epimerase [EC:5.1.3.10]
8	map01120 Microbial metabolism in diverse environments (1)	ko:K16839 hpxO; FAD-dependent urate hydroxylase [EC:1.14.13.113]
9	map00520 Amino sugar and nucleotide sugar metabolism (1)	ko:K12454 rfbE; CDP-paratose 2-epimerase [EC:5.1.3.10]
10	map00230 Purine metabolism (1)	ko:K16839 hpxO; FAD-dependent urate hydroxylase [EC:1.14.13.113]
11	map03410 Base excision repair (1)	ko:K03649 mug; double-stranded uracil-DNA glycosylase [EC:3.2.2.28]
12	map00220 Arginine biosynthesis (1)	ko:K01478 arcA; arginine deiminase [EC:3.5.3.6]
13	map03022 Basal transcription factors (1)	ko:K10843 ERCC3; DNA excision repair protein ERCC-3 [EC:3.6.4.12]
14	map00523 Polyketide sugar unit biosynthesis (1)	ko:K17947 wbiB; dTDP-L-rhamnose 4-epimerase [EC:5.1.3.25]
15	map00430 Taurine and hypotaurine metabolism (1)	ko:K15372 toa; taurine---2-oxoglutarate transaminase [EC:2.6.1.55]
16	map00500 Starch and sucrose metabolism (1)	ko:K00692 sacB; levansucrase [EC:2.4.1.10]
17	map00410 beta-Alanine metabolism (1)	ko:K15372 toa; taurine---2-oxoglutarate transaminase [EC:2.6.1.55]
18	map01503 Cationic antimicrobial peptide (CAMP) resistance (1)	ko:K01406 prtC; serralysin [EC:3.4.24.40]
19	map02024 Quorum sensing (1)	ko:K07680 comP; two-component system, NarL family, sensor histidine kinase ComP [EC:2.7.13.3]

## Sheet: BRITE_fr_KOs_P<0.005
S/N	BRITE list	KO	BRITE	# of KOs	% representation
1	ko01000 Enzymes (15)	ko:K16839 hpxO; FAD-dependent urate hydroxylase [EC:1.14.13.113]	Enzymes	15	71.4286
		ko:K00692 sacB; levansucrase [EC:2.4.1.10]	Transporters	6	28.5714
		ko:K00712 tagE; poly(glycerol-phosphate) alpha-glucosyltransferase [EC:2.4.1.52]	Two-component system	3	14.2857
		ko:K19427 epsJ; glycosyltransferase EpsJ [EC:2.4.-.-]	Glycosyltransferases	2	9.52381
		ko:K15372 toa; taurine---2-oxoglutarate transaminase [EC:2.6.1.55]	Protein kinases	2	9.52381
		ko:K10984 agaB; galactosamine PTS system EIIB component [EC:2.7.1.-]	DNA repair and recombination proteins	2	9.52381
		ko:K07680 comP; two-component system, NarL family, sensor histidine kinase ComP [EC:2.7.13.3]	Peptidases and inhibitors	2	9.52381
		ko:K07698 kinC; two-component system, sporulation sensor kinase C [EC:2.7.13.3]	Antimicrobial resistance genes	1	4.7619
		ko:K03649 mug; double-stranded uracil-DNA glycosylase [EC:3.2.2.28]	Transcription machinery	1	4.7619
		ko:K01406 prtC; serralysin [EC:3.4.24.40]
		ko:K08659 pepDA; dipeptidase [EC:3.4.-.-]
		ko:K01478 arcA; arginine deiminase [EC:3.5.3.6]
		ko:K10843 ERCC3; DNA excision repair protein ERCC-3 [EC:3.6.4.12]
		ko:K12454 rfbE; CDP-paratose 2-epimerase [EC:5.1.3.10]
		ko:K17947 wbiB; dTDP-L-rhamnose 4-epimerase [EC:5.1.3.25]
2	ko02000 Transporters (6)	ko:K08174 glcP; MFS transporter, FHS family, glucose/mannose:H+ symporter
		ko:K08164 ybcL; MFS transporter, DHA1 family, putative efflux transporter
		ko:K08168 tetB; MFS transporter, DHA2 family, metal-tetracycline-proton antiporter
		ko:K10984 agaB; galactosamine PTS system EIIB component [EC:2.7.1.-]
		ko:K10985 agaC; galactosamine PTS system EIIC component
		ko:K10986 agaD; galactosamine PTS system EIID component
3	ko02022 Two-component system (3)	ko:K07680 comP; two-component system, NarL family, sensor histidine kinase ComP [EC:2.7.13.3]
		ko:K02479 two-component system
		ko:K07698 kinC; two-component system, sporulation sensor kinase C [EC:2.7.13.3]
4	ko01003 Glycosyltransferases (2)	ko:K00712 tagE; poly(glycerol-phosphate) alpha-glucosyltransferase [EC:2.4.1.52]
		ko:K00692 sacB; levansucrase [EC:2.4.1.10]
5	ko01001 Protein kinases (2)	ko:K07680 comP; two-component system, NarL family, sensor histidine kinase ComP [EC:2.7.13.3]
		ko:K07698 kinC; two-component system, sporulation sensor kinase C [EC:2.7.13.3]
6	ko03400 DNA repair and recombination proteins (2)	ko:K10843 ERCC3; DNA excision repair protein ERCC-3 [EC:3.6.4.12]
		ko:K03649 mug; double-stranded uracil-DNA glycosylase [EC:3.2.2.28]
7	ko01002 Peptidases and inhibitors (2)	ko:K08659 pepDA; dipeptidase [EC:3.4.-.-]
		ko:K01406 prtC; serralysin [EC:3.4.24.40]
8	ko01504 Antimicrobial resistance genes (1)	ko:K08168 tetB; MFS transporter, DHA2 family, metal-tetracycline-proton antiporter
9	ko03021 Transcription machinery (1)	ko:K10843 ERCC3; DNA excision repair protein ERCC-3 [EC:3.6.4.12]

## Sheet: KEGG_Pathways_fr_261 KOs_P<.05
S/N	Pathways	KO
1	map01100 Metabolic pathways (78)	ko:K00169 porA; pyruvate ferredoxin oxidoreductase alpha subunit [EC:1.2.7.1]
		ko:K00172 porC; pyruvate ferredoxin oxidoreductase gamma subunit [EC:1.2.7.1]
		ko:K00217 E1.3.1.32; maleylacetate reductase [EC:1.3.1.32]
		ko:K00245 frdB; fumarate reductase iron-sulfur subunit [EC:1.3.5.4]
		ko:K00246 frdC; fumarate reductase subunit C
		ko:K00281 GLDC; glycine dehydrogenase [EC:1.4.4.2]
		ko:K00471 BBOX1; gamma-butyrobetaine dioxygenase [EC:1.14.11.1]
		ko:K00499 CMO; choline monooxygenase [EC:1.14.15.7]
		ko:K00689 E2.4.1.5; dextransucrase [EC:2.4.1.5]
		ko:K00692 sacB; levansucrase [EC:2.4.1.10]
		ko:K00769 gpt; xanthine phosphoribosyltransferase [EC:2.4.2.22]
		ko:K00801 FDFT1; farnesyl-diphosphate farnesyltransferase [EC:2.5.1.21]
		ko:K00802 SMS; spermine synthase [EC:2.5.1.22]
		ko:K00878 thiM; hydroxyethylthiazole kinase [EC:2.7.1.50]
		ko:K00926 arcC; carbamate kinase [EC:2.7.2.2]
		ko:K00998 pssA; CDP-diacylglycerol---serine O-phosphatidyltransferase [EC:2.7.8.8]
		ko:K01096 pgpB; phosphatidylglycerophosphatase B [EC:3.1.3.27 3.1.3.81 3.1.3.4 3.6.1.27]
		ko:K01114 plc; phospholipase C [EC:3.1.4.3]
		ko:K01233 csn; chitosanase [EC:3.2.1.132]
		ko:K01259 pip; proline iminopeptidase [EC:3.4.11.5]
		ko:K01478 arcA; arginine deiminase [EC:3.5.3.6]
		ko:K01666 mhpE; 4-hydroxy 2-oxovalerate aldolase [EC:4.1.3.39]
		ko:K01685 uxaA; altronate hydrolase [EC:4.2.1.7]
		ko:K01697 CBS; cystathionine beta-synthase [EC:4.2.1.22]
		ko:K01754 E4.3.1.19; threonine dehydratase [EC:4.3.1.19]
		ko:K01777 prdF; proline racemase [EC:5.1.1.4]
		ko:K01779 racD; aspartate racemase [EC:5.1.1.13]
		ko:K01812 uxaC; glucuronate isomerase [EC:5.3.1.12]
		ko:K01841 pepM; phosphoenolpyruvate phosphomutase [EC:5.4.2.9]
		ko:K01905 acdA; acetate---CoA ligase (ADP-forming) subunit alpha [EC:6.2.1.13]
		ko:K03272 gmhC; D-beta-D-heptose 7-phosphate kinase / D-beta-D-heptose 1-phosphate adenosyltransferase [EC:2.7.1.167 2.7.7.70]
		ko:K03403 chlH; magnesium chelatase subunit H [EC:6.6.1.1]
		ko:K03428 bchM; magnesium-protoporphyrin O-methyltransferase [EC:2.1.1.11]
		ko:K03430 phnW; 2-aminoethylphosphonate-pyruvate transaminase [EC:2.6.1.37]
		ko:K03707 tenA; thiaminase (transcriptional activator TenA) [EC:3.5.99.2]
		ko:K03750 moeA; molybdopterin molybdotransferase [EC:2.10.1.1]
		ko:K04035 E1.14.13.81; magnesium-protoporphyrin IX monomethyl ester (oxidative) cyclase [EC:1.14.13.81]
		ko:K04037 chlL; light-independent protochlorophyllide reductase subunit L [EC:1.3.7.7]
		ko:K04038 chlN; light-independent protochlorophyllide reductase subunit N [EC:1.3.7.7]
		ko:K04039 chlB; light-independent protochlorophyllide reductase subunit B [EC:1.3.7.7]
		ko:K04102 pht5; 4,5-dihydroxyphthalate decarboxylase [EC:4.1.1.55]
		ko:K04103 ipdC; indolepyruvate decarboxylase [EC:4.1.1.74]
		ko:K05577 ndhF; NAD(P)H-quinone oxidoreductase subunit 5 [EC:7.1.1.2]
		ko:K05881 dhaM; phosphoenolpyruvate---glycerone phosphotransferase subunit DhaM [EC:2.7.1.121]
		ko:K08097 comA; phosphosulfolactate synthase [EC:4.4.1.19]
		ko:K08261 E1.1.99.21; D-sorbitol dehydrogenase (acceptor) [EC:1.1.99.21]
		ko:K08302 gatY-kbaY; tagatose 1,6-diphosphate aldolase GatY/KbaY [EC:4.1.2.40]
		ko:K08679 GAE; UDP-glucuronate 4-epimerase [EC:5.1.3.6]
		ko:K09007 folE2; GTP cyclohydrolase IB [EC:3.5.4.16]
		ko:K09459 E4.1.1.82; phosphonopyruvate decarboxylase [EC:4.1.1.82]
		ko:K09844 crtC; carotenoid 1,2-hydratase [EC:4.2.1.131]
		ko:K09846 crtF; demethylspheroidene O-methyltransferase [EC:2.1.1.210]
		ko:K10353 E2.7.1.76; deoxyadenosine kinase [EC:2.7.1.76]
		ko:K10984 agaB; galactosamine PTS system EIIB component [EC:2.7.1.-]
		ko:K10985 agaC; galactosamine PTS system EIIC component
		ko:K10986 agaD; galactosamine PTS system EIID component
		ko:K12454 rfbE; CDP-paratose 2-epimerase [EC:5.1.3.10]
		ko:K13014 arnD; undecaprenyl phosphate-alpha-L-ara4FN deformylase [EC:3.5.1.-]
		ko:K13063 phzE; 2-amino-4-deoxychorismate synthase [EC:2.6.1.86]
		ko:K13543 hemDX; uroporphyrinogen III methyltransferase / synthase [EC:2.1.1.107 4.2.1.75]
		ko:K13873 araA; L-arabinose 1-dehydrogenase [EC:1.1.1.376]
		ko:K13875 araC; L-arabonate dehydrase [EC:4.2.1.25]
		ko:K13953 adhP; alcohol dehydrogenase, propanol-preferring [EC:1.1.1.1]
		ko:K14446 ccr; crotonyl-CoA carboxylase/reductase [EC:1.3.1.85]
		ko:K14447 ecm; ethylmalonyl-CoA mutase [EC:5.4.99.63]
		ko:K15372 toa; taurine---2-oxoglutarate transaminase [EC:2.6.1.55]
		ko:K15652 asbF; 3-dehydroshikimate dehydratase [EC:4.2.1.118]
		ko:K15894 pseB; UDP-N-acetylglucosamine 4,6-dehydratase/5-epimerase [EC:4.2.1.115 5.1.3.-]
		ko:K15895 pseC; UDP-4-amino-4,6-dideoxy-L-N-acetyl-beta-L-altrosamine transaminase [EC:2.6.1.92]
		ko:K15896 pseH; UDP-4-amino-4,6-dideoxy-N-acetyl-beta-L-altrosamine N-acetyltransferase [EC:2.3.1.202]
		ko:K16320 andAd; anthranilate 1,2-dioxygenase small subunit [EC:1.14.12.1]
		ko:K16839 hpxO; FAD-dependent urate hydroxylase [EC:1.14.13.113]
		ko:K16849 uxaA1; altronate dehydratase small subunit [EC:4.2.1.7]
		ko:K17463 dgaF; 2-dehydro-3-deoxy-phosphogluconate aldolase [EC:4.1.2.14]
		ko:K18249 andAa; anthranilate 1,2-dioxygenase ferredoxin reductase component [EC:1.18.1.-]
		ko:K18284 adenosylhomocysteine/aminodeoxyfutalosine nucleosidase [EC:3.2.2.9 3.2.2.30]
		ko:K19670 phnA; phosphonoacetate hydrolase [EC:3.11.1.2]
		ko:K19743 lhpI; 1-piperideine-2-carboxylate/1-pyrroline-2-carboxylate reductase [NAD(P)H] [EC:1.5.1.1]
2	map01110 Biosynthesis of secondary metabolites (33)	ko:K00169 porA; pyruvate ferredoxin oxidoreductase alpha subunit [EC:1.2.7.1]
		ko:K00172 porC; pyruvate ferredoxin oxidoreductase gamma subunit [EC:1.2.7.1]
		ko:K00245 frdB; fumarate reductase iron-sulfur subunit [EC:1.3.5.4]
		ko:K00246 frdC; fumarate reductase subunit C
		ko:K00281 GLDC; glycine dehydrogenase [EC:1.4.4.2]
		ko:K00769 gpt; xanthine phosphoribosyltransferase [EC:2.4.2.22]
		ko:K00801 FDFT1; farnesyl-diphosphate farnesyltransferase [EC:2.5.1.21]
		ko:K00998 pssA; CDP-diacylglycerol---serine O-phosphatidyltransferase [EC:2.7.8.8]
		ko:K01114 plc; phospholipase C [EC:3.1.4.3]
		ko:K01478 arcA; arginine deiminase [EC:3.5.3.6]
		ko:K01697 CBS; cystathionine beta-synthase [EC:4.2.1.22]
		ko:K01754 E4.3.1.19; threonine dehydratase [EC:4.3.1.19]
		ko:K01841 pepM; phosphoenolpyruvate phosphomutase [EC:5.4.2.9]
		ko:K03403 chlH; magnesium chelatase subunit H [EC:6.6.1.1]
		ko:K03428 bchM; magnesium-protoporphyrin O-methyltransferase [EC:2.1.1.11]
		ko:K04035 E1.14.13.81; magnesium-protoporphyrin IX monomethyl ester (oxidative) cyclase [EC:1.14.13.81]
		ko:K04037 chlL; light-independent protochlorophyllide reductase subunit L [EC:1.3.7.7]
		ko:K04038 chlN; light-independent protochlorophyllide reductase subunit N [EC:1.3.7.7]
		ko:K04039 chlB; light-independent protochlorophyllide reductase subunit B [EC:1.3.7.7]
		ko:K09459 E4.1.1.82; phosphonopyruvate decarboxylase [EC:4.1.1.82]
		ko:K09844 crtC; carotenoid 1,2-hydratase [EC:4.2.1.131]
		ko:K09846 crtF; demethylspheroidene O-methyltransferase [EC:2.1.1.210]
		ko:K11333 bchX; 3,8-divinyl chlorophyllide a/chlorophyllide a reductase subunit X [EC:1.3.7.14 1.3.7.15]
		ko:K11334 bchY; 3,8-divinyl chlorophyllide a/chlorophyllide a reductase subunit Y [EC:1.3.7.14 1.3.7.15]
		ko:K11335 bchZ; 3,8-divinyl chlorophyllide a/chlorophyllide a reductase subunit Z [EC:1.3.7.14 1.3.7.15]
		ko:K11337 bchC; bacteriochlorophyllide a dehydrogenase [EC:1.1.1.396]
		ko:K13063 phzE; 2-amino-4-deoxychorismate synthase [EC:2.6.1.86]
		ko:K13543 hemDX; uroporphyrinogen III methyltransferase / synthase [EC:2.1.1.107 4.2.1.75]
		ko:K13779 atuE; isohexenylglutaconyl-CoA hydratase [EC:4.2.1.57]
		ko:K13953 adhP; alcohol dehydrogenase, propanol-preferring [EC:1.1.1.1]
		ko:K15652 asbF; 3-dehydroshikimate dehydratase [EC:4.2.1.118]
		ko:K17947 wbiB; dTDP-L-rhamnose 4-epimerase [EC:5.1.3.25]
		ko:K18284 adenosylhomocysteine/aminodeoxyfutalosine nucleosidase [EC:3.2.2.9 3.2.2.30]
3	map01120 Microbial metabolism in diverse environments (25)	ko:K00169 porA; pyruvate ferredoxin oxidoreductase alpha subunit [EC:1.2.7.1]
		ko:K00172 porC; pyruvate ferredoxin oxidoreductase gamma subunit [EC:1.2.7.1]
		ko:K00217 E1.3.1.32; maleylacetate reductase [EC:1.3.1.32]
		ko:K00245 frdB; fumarate reductase iron-sulfur subunit [EC:1.3.5.4]
		ko:K00246 frdC; fumarate reductase subunit C
		ko:K00926 arcC; carbamate kinase [EC:2.7.2.2]
		ko:K01666 mhpE; 4-hydroxy 2-oxovalerate aldolase [EC:4.1.3.39]
		ko:K01841 pepM; phosphoenolpyruvate phosphomutase [EC:5.4.2.9]
		ko:K01905 acdA; acetate---CoA ligase (ADP-forming) subunit alpha [EC:6.2.1.13]
		ko:K03430 phnW; 2-aminoethylphosphonate-pyruvate transaminase [EC:2.6.1.37]
		ko:K04102 pht5; 4,5-dihydroxyphthalate decarboxylase [EC:4.1.1.55]
		ko:K05913 dad; 2,4'-dihydroxyacetophenone dioxygenase [EC:1.13.11.41]
		ko:K08097 comA; phosphosulfolactate synthase [EC:4.4.1.19]
		ko:K09459 E4.1.1.82; phosphonopyruvate decarboxylase [EC:4.1.1.82]
		ko:K13543 hemDX; uroporphyrinogen III methyltransferase / synthase [EC:2.1.1.107 4.2.1.75]
		ko:K13953 adhP; alcohol dehydrogenase, propanol-preferring [EC:1.1.1.1]
		ko:K14333 DHBD; 2,3-dihydroxybenzoate decarboxylase [EC:4.1.1.46]
		ko:K14446 ccr; crotonyl-CoA carboxylase/reductase [EC:1.3.1.85]
		ko:K14447 ecm; ethylmalonyl-CoA mutase [EC:5.4.99.63]
		ko:K16320 andAd; anthranilate 1,2-dioxygenase small subunit [EC:1.14.12.1]
		ko:K16839 hpxO; FAD-dependent urate hydroxylase [EC:1.14.13.113]
		ko:K17463 dgaF; 2-dehydro-3-deoxy-phosphogluconate aldolase [EC:4.1.2.14]
		ko:K17468 dgaE; D-glucosaminate-6-phosphate ammonia-lyase [EC:4.3.1.29]
		ko:K18249 andAa; anthranilate 1,2-dioxygenase ferredoxin reductase component [EC:1.18.1.-]
		ko:K19670 phnA; phosphonoacetate hydrolase [EC:3.11.1.2]
4	map02020 Two-component system (23)	ko:K00245 frdB; fumarate reductase iron-sulfur subunit [EC:1.3.5.4]
		ko:K00246 frdC; fumarate reductase subunit C
		ko:K00689 E2.4.1.5; dextransucrase [EC:2.4.1.5]
		ko:K00692 sacB; levansucrase [EC:2.4.1.10]
		ko:K07669 mprA; two-component system, OmpR family, response regulator MprA
		ko:K07674 narQ; two-component system, NarL family, nitrate/nitrite sensor histidine kinase NarQ [EC:2.7.13.3]
		ko:K07680 comP; two-component system, NarL family, sensor histidine kinase ComP [EC:2.7.13.3]
		ko:K07683 nreB; two-component system, NarL family, sensor histidine kinase NreB [EC:2.7.13.3]
		ko:K07691 comA; two-component system, NarL family, competent response regulator ComA
		ko:K07698 kinC; two-component system, sporulation sensor kinase C [EC:2.7.13.3]
		ko:K08926 pufA; light-harvesting complex 1 alpha chain
		ko:K08927 pufB; light-harvesting complex 1 beta chain
		ko:K08928 pufL; photosynthetic reaction center L subunit
		ko:K08929 pufM; photosynthetic reaction center M subunit
		ko:K11614 yufL; two-component system, CitB family, sensor histidine kinase MalK [EC:2.7.13.3]
		ko:K11636 yxdM; putative ABC transport system permease protein
		ko:K13533 kinE; two-component system, sporulation sensor kinase E [EC:2.7.13.3]
		ko:K18094 mexX; membrane fusion protein, multidrug efflux system
		ko:K18095 mexY; multidrug efflux pump
		ko:K18321 smeA; membrane fusion protein, multidrug efflux system
		ko:K18322 smeB; multidrug efflux pump
		ko:K18323 smeC; outer membrane protein, multidrug efflux system
		ko:K18352 vanRAc; two-component system, OmpR family, response regulator VanR
5	map02010 ABC transporters (15)	ko:K02018 modB; molybdate transport system permease protein
		ko:K02020 modA; molybdate transport system substrate-binding protein
		ko:K02062 thiQ; thiamine transport system ATP-binding protein [EC:7.6.2.15]
		ko:K09996 artJ; arginine transport system substrate-binding protein
		ko:K11074 potI; putrescine transport system permease protein
		ko:K11075 potH; putrescine transport system permease protein
		ko:K11076 potG; putrescine transport system ATP-binding protein [EC:7.6.2.16]
		ko:K11604 sitA; manganese/iron transport system substrate-binding protein
		ko:K11605 sitC; manganese/iron transport system permease protein
		ko:K11607 sitB; manganese/iron transport system ATP-binding protein
		ko:K17319 lplB; putative aldouronate transport system permease protein
		ko:K17320 lplC; putative aldouronate transport system permease protein
		ko:K17329 dasA; N,N'-diacetylchitobiose transport system substrate-binding protein
		ko:K17330 dasB; N,N'-diacetylchitobiose transport system permease protein
		ko:K17331 dasC; N,N'-diacetylchitobiose transport system permease protein
6	map00860 Porphyrin and chlorophyll metabolism (11)	ko:K03403 chlH; magnesium chelatase subunit H [EC:6.6.1.1]
		ko:K03428 bchM; magnesium-protoporphyrin O-methyltransferase [EC:2.1.1.11]
		ko:K04035 E1.14.13.81; magnesium-protoporphyrin IX monomethyl ester (oxidative) cyclase [EC:1.14.13.81]
		ko:K04037 chlL; light-independent protochlorophyllide reductase subunit L [EC:1.3.7.7]
		ko:K04038 chlN; light-independent protochlorophyllide reductase subunit N [EC:1.3.7.7]
		ko:K04039 chlB; light-independent protochlorophyllide reductase subunit B [EC:1.3.7.7]
		ko:K11333 bchX; 3,8-divinyl chlorophyllide a/chlorophyllide a reductase subunit X [EC:1.3.7.14 1.3.7.15]
		ko:K11334 bchY; 3,8-divinyl chlorophyllide a/chlorophyllide a reductase subunit Y [EC:1.3.7.14 1.3.7.15]
		ko:K11335 bchZ; 3,8-divinyl chlorophyllide a/chlorophyllide a reductase subunit Z [EC:1.3.7.14 1.3.7.15]
		ko:K11337 bchC; bacteriochlorophyllide a dehydrogenase [EC:1.1.1.396]
		ko:K13543 hemDX; uroporphyrinogen III methyltransferase / synthase [EC:2.1.1.107 4.2.1.75]
7	map02024 Quorum sensing (9)	ko:K01114 plc; phospholipase C [EC:3.1.4.3]
		ko:K01318 sspA; glutamyl endopeptidase [EC:3.4.21.19]
		ko:K02251 comQ; competence protein ComQ
		ko:K07680 comP; two-component system, NarL family, sensor histidine kinase ComP [EC:2.7.13.3]
		ko:K07691 comA; two-component system, NarL family, competent response regulator ComA
		ko:K08642 lasA; LasA protease [EC:3.4.24.-]
		ko:K13063 phzE; 2-amino-4-deoxychorismate synthase [EC:2.6.1.86]
		ko:K18101 rhlB; rhamnosyltransferase subunit B [EC:2.4.1.-]
		ko:K18304 lasR; LuxR family transcriptional regulator, quorum-sensing system regulator LasR
8	map01200 Carbon metabolism (9)	ko:K00169 porA; pyruvate ferredoxin oxidoreductase alpha subunit [EC:1.2.7.1]
		ko:K00172 porC; pyruvate ferredoxin oxidoreductase gamma subunit [EC:1.2.7.1]
		ko:K00245 frdB; fumarate reductase iron-sulfur subunit [EC:1.3.5.4]
		ko:K00246 frdC; fumarate reductase subunit C
		ko:K00281 GLDC; glycine dehydrogenase [EC:1.4.4.2]
		ko:K00926 arcC; carbamate kinase [EC:2.7.2.2]
		ko:K01754 E4.3.1.19; threonine dehydratase [EC:4.3.1.19]
		ko:K14446 ccr; crotonyl-CoA carboxylase/reductase [EC:1.3.1.85]
		ko:K14447 ecm; ethylmalonyl-CoA mutase [EC:5.4.99.63]
9	map00520 Amino sugar and nucleotide sugar metabolism (8)	ko:K01233 csn; chitosanase [EC:3.2.1.132]
		ko:K02765 gamP; D-glucosamine PTS system EIICBA component [EC:2.7.1.-]
		ko:K08679 GAE; UDP-glucuronate 4-epimerase [EC:5.1.3.6]
		ko:K12454 rfbE; CDP-paratose 2-epimerase [EC:5.1.3.10]
		ko:K13014 arnD; undecaprenyl phosphate-alpha-L-ara4FN deformylase [EC:3.5.1.-]
		ko:K15894 pseB; UDP-N-acetylglucosamine 4,6-dehydratase/5-epimerase [EC:4.2.1.115 5.1.3.-]
		ko:K15895 pseC; UDP-4-amino-4,6-dideoxy-L-N-acetyl-beta-L-altrosamine transaminase [EC:2.6.1.92]
		ko:K15896 pseH; UDP-4-amino-4,6-dideoxy-N-acetyl-beta-L-altrosamine N-acetyltransferase [EC:2.3.1.202]
10	map00260 Glycine, serine and threonine metabolism (5)	ko:K00281 GLDC; glycine dehydrogenase [EC:1.4.4.2]
		ko:K00499 CMO; choline monooxygenase [EC:1.14.15.7]
		ko:K00998 pssA; CDP-diacylglycerol---serine O-phosphatidyltransferase [EC:2.7.8.8]
		ko:K01697 CBS; cystathionine beta-synthase [EC:4.2.1.22]
		ko:K01754 E4.3.1.19; threonine dehydratase [EC:4.3.1.19]
11	map01501 beta-Lactam resistance (5)	ko:K18094 mexX; membrane fusion protein, multidrug efflux system
		ko:K18095 mexY; multidrug efflux pump
		ko:K18129 mexZ; TetR/AcrR family transcriptional regulator, mexXY operon repressor
		ko:K18145 adeA; membrane fusion protein, multidrug efflux system
		ko:K19209 blaOXA-42; beta-lactamase class D OXA-42 [EC:3.5.2.6]
12	map00620 Pyruvate metabolism (5)	ko:K00169 porA; pyruvate ferredoxin oxidoreductase alpha subunit [EC:1.2.7.1]
		ko:K00172 porC; pyruvate ferredoxin oxidoreductase gamma subunit [EC:1.2.7.1]
		ko:K00245 frdB; fumarate reductase iron-sulfur subunit [EC:1.3.5.4]
		ko:K00246 frdC; fumarate reductase subunit C
		ko:K01905 acdA; acetate---CoA ligase (ADP-forming) subunit alpha [EC:6.2.1.13]
13	map00020 Citrate cycle (TCA cycle) (4)	ko:K00169 porA; pyruvate ferredoxin oxidoreductase alpha subunit [EC:1.2.7.1]
		ko:K00172 porC; pyruvate ferredoxin oxidoreductase gamma subunit [EC:1.2.7.1]
		ko:K00245 frdB; fumarate reductase iron-sulfur subunit [EC:1.3.5.4]
		ko:K00246 frdC; fumarate reductase subunit C
14	map00052 Galactose metabolism (4)	ko:K08302 gatY-kbaY; tagatose 1,6-diphosphate aldolase GatY/KbaY [EC:4.1.2.40]
		ko:K10984 agaB; galactosamine PTS system EIIB component [EC:2.7.1.-]
		ko:K10985 agaC; galactosamine PTS system EIIC component
		ko:K10986 agaD; galactosamine PTS system EIID component
15	map02060 Phosphotransferase system (PTS) (4)	ko:K02765 gamP; D-glucosamine PTS system EIICBA component [EC:2.7.1.-]
		ko:K10984 agaB; galactosamine PTS system EIIB component [EC:2.7.1.-]
		ko:K10985 agaC; galactosamine PTS system EIIC component
		ko:K10986 agaD; galactosamine PTS system EIID component
16	map00440 Phosphonate and phosphinate metabolism (4)	ko:K01841 pepM; phosphoenolpyruvate phosphomutase [EC:5.4.2.9]
		ko:K03430 phnW; 2-aminoethylphosphonate-pyruvate transaminase [EC:2.6.1.37]
		ko:K09459 E4.1.1.82; phosphonopyruvate decarboxylase [EC:4.1.1.82]
		ko:K19670 phnA; phosphonoacetate hydrolase [EC:3.11.1.2]
17	map00650 Butanoate metabolism (4)	ko:K00169 porA; pyruvate ferredoxin oxidoreductase alpha subunit [EC:1.2.7.1]
		ko:K00172 porC; pyruvate ferredoxin oxidoreductase gamma subunit [EC:1.2.7.1]
		ko:K00245 frdB; fumarate reductase iron-sulfur subunit [EC:1.3.5.4]
		ko:K00246 frdC; fumarate reductase subunit C
18	map00230 Purine metabolism (4)	ko:K00769 gpt; xanthine phosphoribosyltransferase [EC:2.4.2.22]
		ko:K00926 arcC; carbamate kinase [EC:2.7.2.2]
		ko:K10353 E2.7.1.76; deoxyadenosine kinase [EC:2.7.1.76]
		ko:K16839 hpxO; FAD-dependent urate hydroxylase [EC:1.14.13.113]
19	map00720 Carbon fixation pathways in prokaryotes (4)	ko:K00169 porA; pyruvate ferredoxin oxidoreductase alpha subunit [EC:1.2.7.1]
		ko:K00172 porC; pyruvate ferredoxin oxidoreductase gamma subunit [EC:1.2.7.1]
		ko:K00245 frdB; fumarate reductase iron-sulfur subunit [EC:1.3.5.4]
		ko:K00246 frdC; fumarate reductase subunit C
20	map00010 Glycolysis / Gluconeogenesis (4)	ko:K00169 porA; pyruvate ferredoxin oxidoreductase alpha subunit [EC:1.2.7.1]
		ko:K00172 porC; pyruvate ferredoxin oxidoreductase gamma subunit [EC:1.2.7.1]
		ko:K01905 acdA; acetate---CoA ligase (ADP-forming) subunit alpha [EC:6.2.1.13]
		ko:K13953 adhP; alcohol dehydrogenase, propanol-preferring [EC:1.1.1.1]
21	map00330 Arginine and proline metabolism (4)	ko:K00802 SMS; spermine synthase [EC:2.5.1.22]
		ko:K01259 pip; proline iminopeptidase [EC:3.4.11.5]
		ko:K01777 prdF; proline racemase [EC:5.1.1.4]
		ko:K19743 lhpI; 1-piperideine-2-carboxylate/1-pyrroline-2-carboxylate reductase [NAD(P)H] [EC:1.5.1.1]
22	map01503 Cationic antimicrobial peptide (CAMP) resistance (4)	ko:K01406 prtC; serralysin [EC:3.4.24.40]
		ko:K07264 arnT; 4-amino-4-deoxy-L-arabinose transferase [EC:2.4.2.43]
		ko:K12963 arnF; undecaprenyl phosphate-alpha-L-ara4N flippase subunit ArnF
		ko:K13014 arnD; undecaprenyl phosphate-alpha-L-ara4FN deformylase [EC:3.5.1.-]
23	map00270 Cysteine and methionine metabolism (3)	ko:K00802 SMS; spermine synthase [EC:2.5.1.22]
		ko:K01697 CBS; cystathionine beta-synthase [EC:4.2.1.22]
		ko:K18284 adenosylhomocysteine/aminodeoxyfutalosine nucleosidase [EC:3.2.2.9 3.2.2.30]
24	map00627 Aminobenzoate degradation (3)	ko:K14333 DHBD; 2,3-dihydroxybenzoate decarboxylase [EC:4.1.1.46]
		ko:K16320 andAd; anthranilate 1,2-dioxygenase small subunit [EC:1.14.12.1]
		ko:K18249 andAa; anthranilate 1,2-dioxygenase ferredoxin reductase component [EC:1.18.1.-]
25	map00640 Propanoate metabolism (3)	ko:K00169 porA; pyruvate ferredoxin oxidoreductase alpha subunit [EC:1.2.7.1]
		ko:K00172 porC; pyruvate ferredoxin oxidoreductase gamma subunit [EC:1.2.7.1]
		ko:K01905 acdA; acetate---CoA ligase (ADP-forming) subunit alpha [EC:6.2.1.13]
26	map02026 Biofilm formation - Escherichia coli (3)	ko:K11931 pgaB; poly-beta-1,6-N-acetyl-D-glucosamine N-deacetylase [EC:3.5.1.-]
		ko:K11935 pgaA; biofilm PGA synthesis protein PgaA
		ko:K11937 pgaD; biofilm PGA synthesis protein PgaD
27	map00630 Glyoxylate and dicarboxylate metabolism (3)	ko:K00281 GLDC; glycine dehydrogenase [EC:1.4.4.2]
		ko:K14446 ccr; crotonyl-CoA carboxylase/reductase [EC:1.3.1.85]
		ko:K14447 ecm; ethylmalonyl-CoA mutase [EC:5.4.99.63]
28	map00040 Pentose and glucuronate interconversions (3)	ko:K01685 uxaA; altronate hydrolase [EC:4.2.1.7]
		ko:K01812 uxaC; glucuronate isomerase [EC:5.3.1.12]
		ko:K16849 uxaA1; altronate dehydratase small subunit [EC:4.2.1.7]
29	map03070 Bacterial secretion system (3)	ko:K03223 yscL; type III secretion protein L
		ko:K03227 yscS; type III secretion protein S
		ko:K04058 yscW; type III secretion protein W
30	map00564 Glycerophospholipid metabolism (3)	ko:K00998 pssA; CDP-diacylglycerol---serine O-phosphatidyltransferase [EC:2.7.8.8]
		ko:K01096 pgpB; phosphatidylglycerophosphatase B [EC:3.1.3.27 3.1.3.81 3.1.3.4 3.6.1.27]
		ko:K01114 plc; phospholipase C [EC:3.1.4.3]
31	map00680 Methane metabolism (3)	ko:K00169 porA; pyruvate ferredoxin oxidoreductase alpha subunit [EC:1.2.7.1]
		ko:K00172 porC; pyruvate ferredoxin oxidoreductase gamma subunit [EC:1.2.7.1]
		ko:K08097 comA; phosphosulfolactate synthase [EC:4.4.1.19]
32	map01220 Degradation of aromatic compounds (3)	ko:K00217 E1.3.1.32; maleylacetate reductase [EC:1.3.1.32]
		ko:K01666 mhpE; 4-hydroxy 2-oxovalerate aldolase [EC:4.1.3.39]
		ko:K13953 adhP; alcohol dehydrogenase, propanol-preferring [EC:1.1.1.1]
33	map00190 Oxidative phosphorylation (3)	ko:K00245 frdB; fumarate reductase iron-sulfur subunit [EC:1.3.5.4]
		ko:K00246 frdC; fumarate reductase subunit C
		ko:K05577 ndhF; NAD(P)H-quinone oxidoreductase subunit 5 [EC:7.1.1.2]
34	map00500 Starch and sucrose metabolism (3)	ko:K00689 E2.4.1.5; dextransucrase [EC:2.4.1.5]
		ko:K00692 sacB; levansucrase [EC:2.4.1.10]
		ko:K18775 lf2; levanbiose-producing levanase [EC:3.2.1.64]
35	map00730 Thiamine metabolism (3)	ko:K00878 thiM; hydroxyethylthiazole kinase [EC:2.7.1.50]
		ko:K03707 tenA; thiaminase (transcriptional activator TenA) [EC:3.5.99.2]
		ko:K10811 E2.5.1.2; thiamine pyridinylase [EC:2.5.1.2]
36	map00362 Benzoate degradation (3)	ko:K00217 E1.3.1.32; maleylacetate reductase [EC:1.3.1.32]
		ko:K01666 mhpE; 4-hydroxy 2-oxovalerate aldolase [EC:4.1.3.39]
		ko:K14333 DHBD; 2,3-dihydroxybenzoate decarboxylase [EC:4.1.1.46]
37	map00540 Lipopolysaccharide biosynthesis (2)	ko:K03272 gmhC; D-beta-D-heptose 7-phosphate kinase / D-beta-D-heptose 1-phosphate adenosyltransferase [EC:2.7.1.167 2.7.7.70]
		ko:K07264 arnT; 4-amino-4-deoxy-L-arabinose transferase [EC:2.4.2.43]
38	map00906 Carotenoid biosynthesis (2)	ko:K09844 crtC; carotenoid 1,2-hydratase [EC:4.2.1.131]
		ko:K09846 crtF; demethylspheroidene O-methyltransferase [EC:2.1.1.210]
39	map00053 Ascorbate and aldarate metabolism (2)	ko:K13873 araA; L-arabinose 1-dehydrogenase [EC:1.1.1.376]
		ko:K13875 araC; L-arabonate dehydrase [EC:4.2.1.25]
40	map00998 Biosynthesis of various secondary metabolites - part 2 (2)	ko:K01841 pepM; phosphoenolpyruvate phosphomutase [EC:5.4.2.9]
		ko:K09459 E4.1.1.82; phosphonopyruvate decarboxylase [EC:4.1.1.82]
41	map02025 Biofilm formation - Pseudomonas aeruginosa (2)	ko:K18101 rhlB; rhamnosyltransferase subunit B [EC:2.4.1.-]
		ko:K18304 lasR; LuxR family transcriptional regulator, quorum-sensing system regulator LasR
42	map00633 Nitrotoluene degradation (2)	ko:K00169 porA; pyruvate ferredoxin oxidoreductase alpha subunit [EC:1.2.7.1]
		ko:K00172 porC; pyruvate ferredoxin oxidoreductase gamma subunit [EC:1.2.7.1]
43	map00310 Lysine degradation (2)	ko:K00471 BBOX1; gamma-butyrobetaine dioxygenase [EC:1.14.11.1]
		ko:K19743 lhpI; 1-piperideine-2-carboxylate/1-pyrroline-2-carboxylate reductase [NAD(P)H] [EC:1.5.1.1]
44	map01230 Biosynthesis of amino acids (2)	ko:K01697 CBS; cystathionine beta-synthase [EC:4.2.1.22]
		ko:K01754 E4.3.1.19; threonine dehydratase [EC:4.3.1.19]
45	map00790 Folate biosynthesis (2)	ko:K03750 moeA; molybdopterin molybdotransferase [EC:2.10.1.1]
		ko:K09007 folE2; GTP cyclohydrolase IB [EC:3.5.4.16]
46	map00030 Pentose phosphate pathway (2)	ko:K17463 dgaF; 2-dehydro-3-deoxy-phosphogluconate aldolase [EC:4.1.2.14]
		ko:K17468 dgaE; D-glucosaminate-6-phosphate ammonia-lyase [EC:4.3.1.29]
47	map00220 Arginine biosynthesis (2)	ko:K00926 arcC; carbamate kinase [EC:2.7.2.2]
		ko:K01478 arcA; arginine deiminase [EC:3.5.3.6]
48	map01054 Nonribosomal peptide structures (2)	ko:K01779 racD; aspartate racemase [EC:5.1.1.13]
		ko:K15667 ppsD; fengycin family lipopeptide synthetase D
49	map04260 Cardiac muscle contraction (1)	ko:K00476 ASPH; aspartate beta-hydroxylase [EC:1.14.11.16]
50	map00561 Glycerolipid metabolism (1)	ko:K05881 dhaM; phosphoenolpyruvate---glycerone phosphotransferase subunit DhaM [EC:2.7.1.121]
51	map00625 Chloroalkane and chloroalkene degradation (1)	ko:K13953 adhP; alcohol dehydrogenase, propanol-preferring [EC:1.1.1.1]
52	map00511 Other glycan degradation (1)	ko:K13714 atl; bifunctional autolysin [EC:3.5.1.28 3.2.1.96]
53	map00405 Phenazine biosynthesis (1)	ko:K13063 phzE; 2-amino-4-deoxychorismate synthase [EC:2.6.1.86]
54	map00363 Bisphenol degradation (1)	ko:K05913 dad; 2,4'-dihydroxyacetophenone dioxygenase [EC:1.13.11.41]
55	map00830 Retinol metabolism (1)	ko:K13953 adhP; alcohol dehydrogenase, propanol-preferring [EC:1.1.1.1]
56	map03020 RNA polymerase (1)	ko:K13797 rpoBC; DNA-directed RNA polymerase subunit beta-beta' [EC:2.7.7.6]
57	map03410 Base excision repair (1)	ko:K03649 mug; double-stranded uracil-DNA glycosylase [EC:3.2.2.28]
58	map03022 Basal transcription factors (1)	ko:K10843 ERCC3; DNA excision repair protein ERCC-3 [EC:3.6.4.12]
59	map00250 Alanine, aspartate and glutamate metabolism (1)	ko:K01779 racD; aspartate racemase [EC:5.1.1.13]
60	map00364 Fluorobenzoate degradation (1)	ko:K00217 E1.3.1.32; maleylacetate reductase [EC:1.3.1.32]
61	map00909 Sesquiterpenoid and triterpenoid biosynthesis (1)	ko:K00801 FDFT1; farnesyl-diphosphate farnesyltransferase [EC:2.5.1.21]
62	map00626 Naphthalene degradation (1)	ko:K13953 adhP; alcohol dehydrogenase, propanol-preferring [EC:1.1.1.1]
63	map03420 Nucleotide excision repair (1)	ko:K10843 ERCC3; DNA excision repair protein ERCC-3 [EC:3.6.4.12]
64	map00621 Dioxin degradation (1)	ko:K01666 mhpE; 4-hydroxy 2-oxovalerate aldolase [EC:4.1.3.39]
65	map00562 Inositol phosphate metabolism (1)	ko:K01114 plc; phospholipase C [EC:3.1.4.3]
66	map00565 Ether lipid metabolism (1)	ko:K01114 plc; phospholipase C [EC:3.1.4.3]
67	map00910 Nitrogen metabolism (1)	ko:K00926 arcC; carbamate kinase [EC:2.7.2.2]
68	map00281 Geraniol degradation (1)	ko:K13779 atuE; isohexenylglutaconyl-CoA hydratase [EC:4.2.1.57]
69	map04978 Mineral absorption (1)	ko:K14683 SLC34A; solute carrier family 34 (sodium-dependent phosphate cotransporter)
70	map05120 Epithelial cell signaling in Helicobacter pylori infection (1)	ko:K12097 cag12; cag pathogenicity island protein 12
71	map01053 Biosynthesis of siderophore group nonribosomal peptides (1)	ko:K15652 asbF; 3-dehydroshikimate dehydratase [EC:4.2.1.118]
72	map00624 Polycyclic aromatic hydrocarbon degradation (1)	ko:K04102 pht5; 4,5-dihydroxyphthalate decarboxylase [EC:4.1.1.55]
73	map00982 Drug metabolism - cytochrome P450 (1)	ko:K13953 adhP; alcohol dehydrogenase, propanol-preferring [EC:1.1.1.1]
74	map00430 Taurine and hypotaurine metabolism (1)	ko:K15372 toa; taurine---2-oxoglutarate transaminase [EC:2.6.1.55]
75	map00290 Valine, leucine and isoleucine biosynthesis (1)	ko:K01754 E4.3.1.19; threonine dehydratase [EC:4.3.1.19]
76	map00071 Fatty acid degradation (1)	ko:K13953 adhP; alcohol dehydrogenase, propanol-preferring [EC:1.1.1.1]
77	map00980 Metabolism of xenobiotics by cytochrome P450 (1)	ko:K13953 adhP; alcohol dehydrogenase, propanol-preferring [EC:1.1.1.1]
78	map04928 Parathyroid hormone synthesis, secretion and action (1)	ko:K14683 SLC34A; solute carrier family 34 (sodium-dependent phosphate cotransporter)
79	map00523 Polyketide sugar unit biosynthesis (1)	ko:K17947 wbiB; dTDP-L-rhamnose 4-epimerase [EC:5.1.3.25]
80	map05145 Toxoplasmosis (1)	ko:K14145 RON2; rhoptry neck protein 2
81	map00100 Steroid biosynthesis (1)	ko:K00801 FDFT1; farnesyl-diphosphate farnesyltransferase [EC:2.5.1.21]
82	map00960 Tropane, piperidine and pyridine alkaloid biosynthesis (1)	ko:K19743 lhpI; 1-piperideine-2-carboxylate/1-pyrroline-2-carboxylate reductase [NAD(P)H] [EC:1.5.1.1]
83	map00360 Phenylalanine metabolism (1)	ko:K01666 mhpE; 4-hydroxy 2-oxovalerate aldolase [EC:4.1.3.39]
84	map00361 Chlorocyclohexane and chlorobenzene degradation (1)	ko:K00217 E1.3.1.32; maleylacetate reductase [EC:1.3.1.32]
85	map00410 beta-Alanine metabolism (1)	ko:K15372 toa; taurine---2-oxoglutarate transaminase [EC:2.6.1.55]
86	map01502 Vancomycin resistance (1)	ko:K18352 vanRAc; two-component system, OmpR family, response regulator VanR
87	map00380 Tryptophan metabolism (1)	ko:K04103 ipdC; indolepyruvate decarboxylase [EC:4.1.1.74]
88	map00622 Xylene degradation (1)	ko:K01666 mhpE; 4-hydroxy 2-oxovalerate aldolase [EC:4.1.3.39]
89	map00350 Tyrosine metabolism (1)	ko:K13953 adhP; alcohol dehydrogenase, propanol-preferring [EC:1.1.1.1]
90	map04142 Lysosome (1)	ko:K01158 DNASE2; deoxyribonuclease II [EC:3.1.22.1]
91	map04919 Thyroid hormone signaling pathway (1)	ko:K01114 plc; phospholipase C [EC:3.1.4.3]
92	map00051 Fructose and mannose metabolism (1)	ko:K08261 E1.1.99.21; D-sorbitol dehydrogenase (acceptor) [EC:1.1.99.21]
93	map00480 Glutathione metabolism (1)	ko:K00802 SMS; spermine synthase [EC:2.5.1.22]
94	map04146 Peroxisome (1)	ko:K00477 PHYH; phytanoyl-CoA hydroxylase [EC:1.14.11.18]
95	map00623 Toluene degradation (1)	ko:K00217 E1.3.1.32; maleylacetate reductase [EC:1.3.1.32]
96	map00130 Ubiquinone and other terpenoid-quinone biosynthesis (1)	ko:K18284 adenosylhomocysteine/aminodeoxyfutalosine nucleosidase [EC:3.2.2.9 3.2.2.30]
97	map04020 Calcium signaling pathway (1)	ko:K00476 ASPH; aspartate beta-hydroxylase [EC:1.14.11.16]

## Sheet: BRITE_fr_261 KOs_P<.05
S/N	BRITE list	KO
1	ko01000 Enzymes (146)	ko:K13953 adhP; alcohol dehydrogenase, propanol-preferring [EC:1.1.1.1]
		ko:K00217 E1.3.1.32; maleylacetate reductase [EC:1.3.1.32]
		ko:K04037 chlL; light-independent protochlorophyllide reductase subunit L [EC:1.3.7.7]
		ko:K04038 chlN; light-independent protochlorophyllide reductase subunit N [EC:1.3.7.7]
		ko:K04039 chlB; light-independent protochlorophyllide reductase subunit B [EC:1.3.7.7]
		ko:K19743 lhpI; 1-piperideine-2-carboxylate/1-pyrroline-2-carboxylate reductase [NAD(P)H] [EC:1.5.1.1]
		ko:K00298 ceo; N5-(carboxyethyl)ornithine synthase [EC:1.5.1.24]
		ko:K05922 hydB; quinone-reactive Ni/Fe-hydrogenase large subunit [EC:1.12.5.1]
		ko:K04035 E1.14.13.81; magnesium-protoporphyrin IX monomethyl ester (oxidative) cyclase [EC:1.14.13.81]
		ko:K16839 hpxO; FAD-dependent urate hydroxylase [EC:1.14.13.113]
		ko:K09906 epmC; elongation factor P hydroxylase [EC:1.14.-.-]
		ko:K00520 merA; mercuric reductase [EC:1.16.1.1]
		ko:K03428 bchM; magnesium-protoporphyrin O-methyltransferase [EC:2.1.1.11]
		ko:K07316 mod; adenine-specific DNA-methyltransferase [EC:2.1.1.72]
		ko:K09846 crtF; demethylspheroidene O-methyltransferase [EC:2.1.1.210]
		ko:K13252 ptcA; putrescine carbamoyltransferase [EC:2.1.3.6]
		ko:K15896 pseH; UDP-4-amino-4,6-dideoxy-N-acetyl-beta-L-altrosamine N-acetyltransferase [EC:2.3.1.202]
		ko:K00692 sacB; levansucrase [EC:2.4.1.10]
		ko:K00712 tagE; poly(glycerol-phosphate) alpha-glucosyltransferase [EC:2.4.1.52]
		ko:K03731 E2.4.1.216; trehalose 6-phosphate phosphorylase [EC:2.4.1.216]
		ko:K12996 rgpA; rhamnosyltransferase [EC:2.4.1.-]
		ko:K00769 gpt; xanthine phosphoribosyltransferase [EC:2.4.2.22]
		ko:K19427 epsJ; glycosyltransferase EpsJ [EC:2.4.-.-]
		ko:K00801 FDFT1; farnesyl-diphosphate farnesyltransferase [EC:2.5.1.21]
		ko:K03430 phnW; 2-aminoethylphosphonate-pyruvate transaminase [EC:2.6.1.37]
		ko:K15372 toa; taurine---2-oxoglutarate transaminase [EC:2.6.1.55]
		ko:K13063 phzE; 2-amino-4-deoxychorismate synthase [EC:2.6.1.86]
		ko:K15895 pseC; UDP-4-amino-4,6-dideoxy-L-N-acetyl-beta-L-altrosamine transaminase [EC:2.6.1.92]
		ko:K10353 E2.7.1.76; deoxyadenosine kinase [EC:2.7.1.76]
		ko:K02755 bglFa; beta-glucoside PTS system EIIA component [EC:2.7.1.-]
		ko:K10984 agaB; galactosamine PTS system EIIB component [EC:2.7.1.-]
		ko:K07680 comP; two-component system, NarL family, sensor histidine kinase ComP [EC:2.7.13.3]
		ko:K07698 kinC; two-component system, sporulation sensor kinase C [EC:2.7.13.3]
		ko:K01096 pgpB; phosphatidylglycerophosphatase B [EC:3.1.3.27 3.1.3.81 3.1.3.4 3.6.1.27]
		ko:K17624 engCP; endo-alpha-N-acetylgalactosaminidase [EC:3.2.1.97]
		ko:K01235 aguA; alpha-glucuronidase [EC:3.2.1.139]
		ko:K18284 adenosylhomocysteine/aminodeoxyfutalosine nucleosidase [EC:3.2.2.9 3.2.2.30]
		ko:K03649 mug; double-stranded uracil-DNA glycosylase [EC:3.2.2.28]
		ko:K01318 sspA; glutamyl endopeptidase [EC:3.4.21.19]
		ko:K05998 E3.4.21.100; pseudomonalisin [EC:3.4.21.100]
		ko:K01387 colA; microbial collagenase [EC:3.4.24.3]
		ko:K01406 prtC; serralysin [EC:3.4.24.40]
		ko:K08659 pepDA; dipeptidase [EC:3.4.-.-]
		ko:K01459 E3.5.1.77; N-carbamoyl-D-amino-acid hydrolase [EC:3.5.1.77]
		ko:K01478 arcA; arginine deiminase [EC:3.5.3.6]
		ko:K03707 tenA; thiaminase (transcriptional activator TenA) [EC:3.5.99.2]
		ko:K08077 NUDT14; UDP-sugar diphosphatase [EC:3.6.1.45]
		ko:K10843 ERCC3; DNA excision repair protein ERCC-3 [EC:3.6.4.12]
		ko:K04102 pht5; 4,5-dihydroxyphthalate decarboxylase [EC:4.1.1.55]
		ko:K04103 ipdC; indolepyruvate decarboxylase [EC:4.1.1.74]
		ko:K09459 E4.1.1.82; phosphonopyruvate decarboxylase [EC:4.1.1.82]
		ko:K17463 dgaF; 2-dehydro-3-deoxy-phosphogluconate aldolase [EC:4.1.2.14]
		ko:K01666 mhpE; 4-hydroxy 2-oxovalerate aldolase [EC:4.1.3.39]
		ko:K15894 pseB; UDP-N-acetylglucosamine 4,6-dehydratase/5-epimerase [EC:4.2.1.115 5.1.3.-]
		ko:K09844 crtC; carotenoid 1,2-hydratase [EC:4.2.1.131]
		ko:K17468 dgaE; D-glucosaminate-6-phosphate ammonia-lyase [EC:4.3.1.29]
		ko:K01779 racD; aspartate racemase [EC:5.1.1.13]
		ko:K12454 rfbE; CDP-paratose 2-epimerase [EC:5.1.3.10]
		ko:K17947 wbiB; dTDP-L-rhamnose 4-epimerase [EC:5.1.3.25]
		ko:K01841 pepM; phosphoenolpyruvate phosphomutase [EC:5.4.2.9]
		ko:K03403 chlH; magnesium chelatase subunit H [EC:6.6.1.1]
		ko:K13873 araA; L-arabinose 1-dehydrogenase [EC:1.1.1.376]
		ko:K11337 bchC; bacteriochlorophyllide a dehydrogenase [EC:1.1.1.396]
		ko:K08261 E1.1.99.21; D-sorbitol dehydrogenase (acceptor) [EC:1.1.99.21]
		ko:K00169 porA; pyruvate ferredoxin oxidoreductase alpha subunit [EC:1.2.7.1]
		ko:K00172 porC; pyruvate ferredoxin oxidoreductase gamma subunit [EC:1.2.7.1]
		ko:K11333 bchX; 3,8-divinyl chlorophyllide a/chlorophyllide a reductase subunit X [EC:1.3.7.14 1.3.7.15]
		ko:K11334 bchY; 3,8-divinyl chlorophyllide a/chlorophyllide a reductase subunit Y [EC:1.3.7.14 1.3.7.15]
		ko:K11335 bchZ; 3,8-divinyl chlorophyllide a/chlorophyllide a reductase subunit Z [EC:1.3.7.14 1.3.7.15]
		ko:K05927 hydA; quinone-reactive Ni/Fe-hydrogenase small subunit [EC:1.12.5.1]
		ko:K05913 dad; 2,4'-dihydroxyacetophenone dioxygenase [EC:1.13.11.41]
		ko:K00471 BBOX1; gamma-butyrobetaine dioxygenase [EC:1.14.11.1]
		ko:K00476 ASPH; aspartate beta-hydroxylase [EC:1.14.11.16]
		ko:K00477 PHYH; phytanoyl-CoA hydroxylase [EC:1.14.11.18]
		ko:K16320 andAd; anthranilate 1,2-dioxygenase small subunit [EC:1.14.12.1]
		ko:K00499 CMO; choline monooxygenase [EC:1.14.15.7]
		ko:K10253 DODA; DOPA 4,5-dioxygenase [EC:1.14.99.-]
		ko:K18249 andAa; anthranilate 1,2-dioxygenase ferredoxin reductase component [EC:1.18.1.-]
		ko:K13543 hemDX; uroporphyrinogen III methyltransferase / synthase [EC:2.1.1.107 4.2.1.75]
		ko:K03819 wcaB; putative colanic acid biosynthesis acetyltransferase WcaB [EC:2.3.1.-]
		ko:K13006 wbqR; UDP-perosamine 4-acetyltransferase [EC:2.3.1.-]
		ko:K18101 rhlB; rhamnosyltransferase subunit B [EC:2.4.1.-]
		ko:K07264 arnT; 4-amino-4-deoxy-L-arabinose transferase [EC:2.4.2.43]
		ko:K10811 E2.5.1.2; thiamine pyridinylase [EC:2.5.1.2]
		ko:K00802 SMS; spermine synthase [EC:2.5.1.22]
		ko:K05881 dhaM; phosphoenolpyruvate---glycerone phosphotransferase subunit DhaM [EC:2.7.1.121]
		ko:K13797 rpoBC; DNA-directed RNA polymerase subunit beta-beta' [EC:2.7.7.6]
		ko:K00984 aadA; streptomycin 3"-adenylyltransferase [EC:2.7.7.47]
		ko:K00998 pssA; CDP-diacylglycerol---serine O-phosphatidyltransferase [EC:2.7.8.8]
		ko:K18704 tarL; CDP-ribitol ribitolphosphotransferase / teichoic acid ribitol-phosphate polymerase [EC:2.7.8.14 2.7.8.47]
		ko:K07674 narQ; two-component system, NarL family, nitrate/nitrite sensor histidine kinase NarQ [EC:2.7.13.3]
		ko:K07683 nreB; two-component system, NarL family, sensor histidine kinase NreB [EC:2.7.13.3]
		ko:K11614 yufL; two-component system, CitB family, sensor histidine kinase MalK [EC:2.7.13.3]
		ko:K03750 moeA; molybdopterin molybdotransferase [EC:2.10.1.1]
		ko:K01158 DNASE2; deoxyribonuclease II [EC:3.1.22.1]
		ko:K01175 ybfF; esterase [EC:3.1.-.-]
		ko:K18775 lf2; levanbiose-producing levanase [EC:3.2.1.64]
		ko:K13714 atl; bifunctional autolysin [EC:3.5.1.28 3.2.1.96]
		ko:K01233 csn; chitosanase [EC:3.2.1.132]
		ko:K01259 pip; proline iminopeptidase [EC:3.4.11.5]
		ko:K05999 E3.4.21.101; xanthomonalisin [EC:3.4.21.101]
		ko:K01407 ptrA; protease III [EC:3.4.24.55]
		ko:K08642 lasA; LasA protease [EC:3.4.24.-]
		ko:K01447 xlyAB; N-acetylmuramoyl-L-alanine amidase [EC:3.5.1.28]
		ko:K18457 laaA; L-proline amide hydrolase [EC:3.5.1.101]
		ko:K13014 arnD; undecaprenyl phosphate-alpha-L-ara4FN deformylase [EC:3.5.1.-]
		ko:K19209 blaOXA-42; beta-lactamase class D OXA-42 [EC:3.5.2.6]
		ko:K14333 DHBD; 2,3-dihydroxybenzoate decarboxylase [EC:4.1.1.46]
		ko:K01685 uxaA; altronate hydrolase [EC:4.2.1.7]
		ko:K01697 CBS; cystathionine beta-synthase [EC:4.2.1.22]
		ko:K13875 araC; L-arabonate dehydrase [EC:4.2.1.25]
		ko:K15652 asbF; 3-dehydroshikimate dehydratase [EC:4.2.1.118]
		ko:K01754 E4.3.1.19; threonine dehydratase [EC:4.3.1.19]
		ko:K08679 GAE; UDP-glucuronate 4-epimerase [EC:5.1.3.6]
		ko:K01829 E5.3.4.1; protein disulfide-isomerase [EC:5.3.4.1]
		ko:K06182 rluF; 23S rRNA pseudouridine2604 synthase [EC:5.4.99.21]
		ko:K01905 acdA; acetate---CoA ligase (ADP-forming) subunit alpha [EC:6.2.1.13]
		ko:K11076 potG; putrescine transport system ATP-binding protein [EC:7.6.2.16]
		ko:K14446 ccr; crotonyl-CoA carboxylase/reductase [EC:1.3.1.85]
		ko:K00245 frdB; fumarate reductase iron-sulfur subunit [EC:1.3.5.4]
		ko:K00281 GLDC; glycine dehydrogenase [EC:1.4.4.2]
		ko:K15976 putative NAD(P)H nitroreductase [EC:1.-.-.-]
		ko:K00689 E2.4.1.5; dextransucrase [EC:2.4.1.5]
		ko:K00878 thiM; hydroxyethylthiazole kinase [EC:2.7.1.50]
		ko:K00897 aphA; kanamycin kinase [EC:2.7.1.95]
		ko:K03272 gmhC; D-beta-D-heptose 7-phosphate kinase / D-beta-D-heptose 1-phosphate adenosyltransferase [EC:2.7.1.167 2.7.7.70]
		ko:K02765 gamP; D-glucosamine PTS system EIICBA component [EC:2.7.1.-]
		ko:K00926 arcC; carbamate kinase [EC:2.7.2.2]
		ko:K13533 kinE; two-component system, sporulation sensor kinase E [EC:2.7.13.3]
		ko:K06880 ereA_B; erythromycin esterase [EC:3.1.1.-]
		ko:K01114 plc; phospholipase C [EC:3.1.4.3]
		ko:K05994 E3.4.11.10; bacterial leucyl aminopeptidase [EC:3.4.11.10]
		ko:K09640 TMPRSS9; transmembrane protease serine 9 [EC:3.4.21.-]
		ko:K07261 mepA; penicillin-insensitive murein DD-endopeptidase [EC:3.4.24.-]
		ko:K11931 pgaB; poly-beta-1,6-N-acetyl-D-glucosamine N-deacetylase [EC:3.5.1.-]
		ko:K09007 folE2; GTP cyclohydrolase IB [EC:3.5.4.16]
		ko:K19670 phnA; phosphonoacetate hydrolase [EC:3.11.1.2]
		ko:K08302 gatY-kbaY; tagatose 1,6-diphosphate aldolase GatY/KbaY [EC:4.1.2.40]
		ko:K16849 uxaA1; altronate dehydratase small subunit [EC:4.2.1.7]
		ko:K13779 atuE; isohexenylglutaconyl-CoA hydratase [EC:4.2.1.57]
		ko:K08097 comA; phosphosulfolactate synthase [EC:4.4.1.19]
		ko:K01777 prdF; proline racemase [EC:5.1.1.4]
		ko:K01812 uxaC; glucuronate isomerase [EC:5.3.1.12]
		ko:K14447 ecm; ethylmalonyl-CoA mutase [EC:5.4.99.63]
		ko:K05577 ndhF; NAD(P)H-quinone oxidoreductase subunit 5 [EC:7.1.1.2]
		ko:K02062 thiQ; thiamine transport system ATP-binding protein [EC:7.6.2.15]
2	ko02000 Transporters (45)	ko:K02018 modB; molybdate transport system permease protein
		ko:K17329 dasA; N,N'-diacetylchitobiose transport system substrate-binding protein
		ko:K17330 dasB; N,N'-diacetylchitobiose transport system permease protein
		ko:K17331 dasC; N,N'-diacetylchitobiose transport system permease protein
		ko:K14683 SLC34A; solute carrier family 34 (sodium-dependent phosphate cotransporter)
		ko:K08174 glcP; MFS transporter, FHS family, glucose/mannose:H+ symporter
		ko:K08164 ybcL; MFS transporter, DHA1 family, putative efflux transporter
		ko:K08168 tetB; MFS transporter, DHA2 family, metal-tetracycline-proton antiporter
		ko:K02755 bglFa; beta-glucoside PTS system EIIA component [EC:2.7.1.-]
		ko:K10984 agaB; galactosamine PTS system EIIB component [EC:2.7.1.-]
		ko:K10985 agaC; galactosamine PTS system EIIC component
		ko:K10986 agaD; galactosamine PTS system EIID component
		ko:K16209 lacS; lactose/raffinose/galactose permease
		ko:K16210 togT; oligogalacturonide transporter
		ko:K03837 sdaC; serine transporter
		ko:K02020 modA; molybdate transport system substrate-binding protein
		ko:K11074 potI; putrescine transport system permease protein
		ko:K11075 potH; putrescine transport system permease protein
		ko:K11076 potG; putrescine transport system ATP-binding protein [EC:7.6.2.16]
		ko:K17319 lplB; putative aldouronate transport system permease protein
		ko:K17320 lplC; putative aldouronate transport system permease protein
		ko:K11636 yxdM; putative ABC transport system permease protein
		ko:K08173 ydfJ; MFS transporter, MHS family, metabolite:H+ symporter
		ko:K05820 hcaT; MFS transporter, PPP family, 3-phenylpropionic acid transporter
		ko:K08151 tetA; MFS transporter, DHA1 family, tetracycline resistance protein
		ko:K05881 dhaM; phosphoenolpyruvate---glycerone phosphotransferase subunit DhaM [EC:2.7.1.121]
		ko:K19059 merE; mercuric ion transport protein
		ko:K05517 tsx; nucleoside-specific channel-forming protein
		ko:K14052 puuP; putrescine importer
		ko:K06296 gerKB; spore germination protein KB
		ko:K18095 mexY; multidrug efflux pump
		ko:K03549 kup; KUP system potassium uptake protein
		ko:K18094 mexX; membrane fusion protein, multidrug efflux system
		ko:K18145 adeA; membrane fusion protein, multidrug efflux system
		ko:K14166 ycnJ; copper transport protein
		ko:K02062 thiQ; thiamine transport system ATP-binding protein [EC:7.6.2.15]
		ko:K09996 artJ; arginine transport system substrate-binding protein
		ko:K11604 sitA; manganese/iron transport system substrate-binding protein
		ko:K11605 sitC; manganese/iron transport system permease protein
		ko:K11607 sitB; manganese/iron transport system ATP-binding protein
		ko:K02765 gamP; D-glucosamine PTS system EIICBA component [EC:2.7.1.-]
		ko:K18323 smeC; outer membrane protein, multidrug efflux system
		ko:K18322 smeB; multidrug efflux pump
		ko:K06157 idnT; Gnt-II system L-idonate transporter
		ko:K18321 smeA; membrane fusion protein, multidrug efflux system
3	ko01504 Antimicrobial resistance genes (13)	ko:K08168 tetB; MFS transporter, DHA2 family, metal-tetracycline-proton antiporter
		ko:K19545 lnuA_C_D_E; lincosamide nucleotidyltransferase A/C/D/E
		ko:K18352 vanRAc; two-component system, OmpR family, response regulator VanR
		ko:K18304 lasR; LuxR family transcriptional regulator, quorum-sensing system regulator LasR
		ko:K19209 blaOXA-42; beta-lactamase class D OXA-42 [EC:3.5.2.6]
		ko:K00984 aadA; streptomycin 3"-adenylyltransferase [EC:2.7.7.47]
		ko:K08151 tetA; MFS transporter, DHA1 family, tetracycline resistance protein
		ko:K18094 mexX; membrane fusion protein, multidrug efflux system
		ko:K18095 mexY; multidrug efflux pump
		ko:K18145 adeA; membrane fusion protein, multidrug efflux system
		ko:K00897 aphA; kanamycin kinase [EC:2.7.1.95]
		ko:K06880 ereA_B; erythromycin esterase [EC:3.1.1.-]
		ko:K18129 mexZ; TetR/AcrR family transcriptional regulator, mexXY operon repressor
4	ko01002 Peptidases and inhibitors (13)	ko:K08659 pepDA; dipeptidase [EC:3.4.-.-]
		ko:K01387 colA; microbial collagenase [EC:3.4.24.3]
		ko:K01406 prtC; serralysin [EC:3.4.24.40]
		ko:K01318 sspA; glutamyl endopeptidase [EC:3.4.21.19]
		ko:K05998 E3.4.21.100; pseudomonalisin [EC:3.4.21.100]
		ko:K08677 kumamolisin
		ko:K01407 ptrA; protease III [EC:3.4.24.55]
		ko:K08642 lasA; LasA protease [EC:3.4.24.-]
		ko:K01259 pip; proline iminopeptidase [EC:3.4.11.5]
		ko:K05999 E3.4.21.101; xanthomonalisin [EC:3.4.21.101]
		ko:K05994 E3.4.11.10; bacterial leucyl aminopeptidase [EC:3.4.11.10]
		ko:K07261 mepA; penicillin-insensitive murein DD-endopeptidase [EC:3.4.24.-]
		ko:K09640 TMPRSS9; transmembrane protease serine 9 [EC:3.4.21.-]
5	ko02022 Two-component system (10)	ko:K18352 vanRAc; two-component system, OmpR family, response regulator VanR
		ko:K07680 comP; two-component system, NarL family, sensor histidine kinase ComP [EC:2.7.13.3]
		ko:K07691 comA; two-component system, NarL family, competent response regulator ComA
		ko:K02479 two-component system
		ko:K07698 kinC; two-component system, sporulation sensor kinase C [EC:2.7.13.3]
		ko:K07669 mprA; two-component system, OmpR family, response regulator MprA
		ko:K07674 narQ; two-component system, NarL family, nitrate/nitrite sensor histidine kinase NarQ [EC:2.7.13.3]
		ko:K07683 nreB; two-component system, NarL family, sensor histidine kinase NreB [EC:2.7.13.3]
		ko:K11614 yufL; two-component system, CitB family, sensor histidine kinase MalK [EC:2.7.13.3]
		ko:K13533 kinE; two-component system, sporulation sensor kinase E [EC:2.7.13.3]
6	ko03000 Transcription factors (10)	ko:K02508 hpaA; AraC family transcriptional regulator, 4-hydroxyphenylacetate 3-monooxygenase operon regulatory protein
		ko:K05372 ybtA; AraC family transcriptional regulator
		ko:K06608 iolR; DeoR family transcriptional regulator, myo-inositol catabolism operon repressor
		ko:K18304 lasR; LuxR family transcriptional regulator, quorum-sensing system regulator LasR
		ko:K03707 tenA; thiaminase (transcriptional activator TenA) [EC:3.5.99.2]
		ko:K02099 araC; AraC family transcriptional regulator, arabinose operon regulatory protein
		ko:K15973 mhqR; MarR family transcriptional regulator, 2-MHQ and catechol-resistance regulon repressor
		ko:K19057 merD; MerR family transcriptional regulator, mercuric resistance operon regulatory protein
		ko:K18129 mexZ; TetR/AcrR family transcriptional regulator, mexXY operon repressor
		ko:K15545 mlc; transcriptional regulator of PTS gene
7	ko02044 Secretion system (10)	ko:K02251 comQ; competence protein ComQ
		ko:K03227 yscS; type III secretion protein S
		ko:K07350 fimH; minor fimbrial subunit
		ko:K03223 yscL; type III secretion protein L
		ko:K18373 hrpB1; type III secretion protein HrpB1
		ko:K18374 hrpB2; type III secretion inner rod protein HrpB2
		ko:K18379 hpaA; type III secretion regulatory protein HpaA
		ko:K18381 hpaC; type III secretion control protein HpaP
		ko:K04058 yscW; type III secretion protein W
		ko:K12097 cag12; cag pathogenicity island protein 12
8	ko01001 Protein kinases (6)	ko:K07680 comP; two-component system, NarL family, sensor histidine kinase ComP [EC:2.7.13.3]
		ko:K07698 kinC; two-component system, sporulation sensor kinase C [EC:2.7.13.3]
		ko:K07674 narQ; two-component system, NarL family, nitrate/nitrite sensor histidine kinase NarQ [EC:2.7.13.3]
		ko:K07683 nreB; two-component system, NarL family, sensor histidine kinase NreB [EC:2.7.13.3]
		ko:K11614 yufL; two-component system, CitB family, sensor histidine kinase MalK [EC:2.7.13.3]
		ko:K13533 kinE; two-component system, sporulation sensor kinase E [EC:2.7.13.3]
9	ko01005 Lipopolysaccharide biosynthesis proteins (6)	ko:K12996 rgpA; rhamnosyltransferase [EC:2.4.1.-]
		ko:K07264 arnT; 4-amino-4-deoxy-L-arabinose transferase [EC:2.4.2.43]
		ko:K13014 arnD; undecaprenyl phosphate-alpha-L-ara4FN deformylase [EC:3.5.1.-]
		ko:K12963 arnF; undecaprenyl phosphate-alpha-L-ara4N flippase subunit ArnF
		ko:K13006 wbqR; UDP-perosamine 4-acetyltransferase [EC:2.3.1.-]
		ko:K03272 gmhC; D-beta-D-heptose 7-phosphate kinase / D-beta-D-heptose 1-phosphate adenosyltransferase [EC:2.7.1.167 2.7.7.70]
10	ko01003 Glycosyltransferases (5)	ko:K12996 rgpA; rhamnosyltransferase [EC:2.4.1.-]
		ko:K00712 tagE; poly(glycerol-phosphate) alpha-glucosyltransferase [EC:2.4.1.52]
		ko:K00692 sacB; levansucrase [EC:2.4.1.10]
		ko:K07264 arnT; 4-amino-4-deoxy-L-arabinose transferase [EC:2.4.2.43]
		ko:K18101 rhlB; rhamnosyltransferase subunit B [EC:2.4.1.-]
11	ko00194 Photosynthesis proteins (5)	ko:K08928 pufL; photosynthetic reaction center L subunit
		ko:K08929 pufM; photosynthetic reaction center M subunit
		ko:K08926 pufA; light-harvesting complex 1 alpha chain
		ko:K13992 pufC; photosynthetic reaction center cytochrome c subunit
		ko:K08927 pufB; light-harvesting complex 1 beta chain
12	ko03400 DNA repair and recombination proteins (4)	ko:K10843 ERCC3; DNA excision repair protein ERCC-3 [EC:3.6.4.12]
		ko:K03649 mug; double-stranded uracil-DNA glycosylase [EC:3.2.2.28]
		ko:K13797 rpoBC; DNA-directed RNA polymerase subunit beta-beta' [EC:2.7.7.6]
		ko:K19789 radD; DNA repair protein RadD
13	ko02042 Bacterial toxins (2)	ko:K01387 colA; microbial collagenase [EC:3.4.24.3]
		ko:K01114 plc; phospholipase C [EC:3.1.4.3]
14	ko02035 Bacterial motility proteins (2)	ko:K09860 flgP; outer membrane protein FlgP
		ko:K07350 fimH; minor fimbrial subunit
15	ko03021 Transcription machinery (2)	ko:K10843 ERCC3; DNA excision repair protein ERCC-3 [EC:3.6.4.12]
		ko:K13797 rpoBC; DNA-directed RNA polymerase subunit beta-beta' [EC:2.7.7.6]
16	ko01006 Prenyltransferases (1)	ko:K00801 FDFT1; farnesyl-diphosphate farnesyltransferase [EC:2.5.1.21]
17	ko03009 Ribosome biogenesis (1)	ko:K06182 rluF; 23S rRNA pseudouridine2604 synthase [EC:5.4.99.21]
18	ko01008 Polyketide biosynthesis proteins (1)	ko:K15667 ppsD; fengycin family lipopeptide synthetase D
19	ko01007 Amino acid related enzymes (1)	ko:K03430 phnW; 2-aminoethylphosphonate-pyruvate transaminase [EC:2.6.1.37]
20	ko04147 Exosome (1)	ko:K14683 SLC34A; solute carrier family 34 (sodium-dependent phosphate cotransporter)
21	ko02048 Prokaryotic defense system (1)	ko:K07316 mod; adenine-specific DNA-methyltransferase [EC:2.1.1.72]
22	ko01004 Lipid biosynthesis proteins (1)	ko:K01905 acdA; acetate---CoA ligase (ADP-forming) subunit alpha [EC:6.2.1.13]
23	ko03012 Translation factors (1)	ko:K09906 epmC; elongation factor P hydroxylase [EC:1.14.-.-]
24	ko01011 Peptidoglycan biosynthesis and degradation proteins (1)	ko:K07261 mepA; penicillin-insensitive murein DD-endopeptidase [EC:3.4.24.-]

## Sheet: Module_fr_261 KOs_P<.05
S/N	Modules	KO
1	M00660 Xanthomonas spp. pathogenicity signature, T3SS and effectors (6)	ko:K03223 yscL; type III secretion protein L
		ko:K03227 yscS; type III secretion protein S
		ko:K18373 hrpB1; type III secretion protein HrpB1
		ko:K18374 hrpB2; type III secretion inner rod protein HrpB2
		ko:K18379 hpaA; type III secretion regulatory protein HpaA
		ko:K18381 hpaC; type III secretion control protein HpaP
2	M00173 Reductive citrate cycle (Arnon-Buchanan cycle) (4)	ko:K00169 porA; pyruvate ferredoxin oxidoreductase alpha subunit [EC:1.2.7.1]
		ko:K00172 porC; pyruvate ferredoxin oxidoreductase gamma subunit [EC:1.2.7.1]
		ko:K00245 frdB; fumarate reductase iron-sulfur subunit [EC:1.3.5.4]
		ko:K00246 frdC; fumarate reductase subunit C
3	M00631 D-Galacturonate degradation (bacteria), D-galacturonate => pyruvate + D-glyceraldehyde 3P (4)	ko:K01685 uxaA; altronate hydrolase [EC:4.2.1.7]
		ko:K01812 uxaC; glucuronate isomerase [EC:5.3.1.12]
		ko:K16849 uxaA1; altronate dehydratase small subunit [EC:4.2.1.7]
		ko:K17463 dgaF; 2-dehydro-3-deoxy-phosphogluconate aldolase [EC:4.1.2.14]
4	M00643 Multidrug resistance, efflux pump MexXY-OprM (3)	ko:K18094 mexX; membrane fusion protein, multidrug efflux system
		ko:K18095 mexY; multidrug efflux pump
		ko:K18129 mexZ; TetR/AcrR family transcriptional regulator, mexXY operon repressor
5	M00374 Dicarboxylate-hydroxybutyrate cycle (2)	ko:K00169 porA; pyruvate ferredoxin oxidoreductase alpha subunit [EC:1.2.7.1]
		ko:K00172 porC; pyruvate ferredoxin oxidoreductase gamma subunit [EC:1.2.7.1]
6	M00061 D-Glucuronate degradation, D-glucuronate => pyruvate + D-glyceraldehyde 3P (2)	ko:K01812 uxaC; glucuronate isomerase [EC:5.3.1.12]
		ko:K17463 dgaF; 2-dehydro-3-deoxy-phosphogluconate aldolase [EC:4.1.2.14]
7	M00009 Citrate cycle (TCA cycle, Krebs cycle) (2)	ko:K00245 frdB; fumarate reductase iron-sulfur subunit [EC:1.3.5.4]
		ko:K00246 frdC; fumarate reductase subunit C
8	M00597 Anoxygenic photosystem II (2)	ko:K08928 pufL; photosynthetic reaction center L subunit
		ko:K08929 pufM; photosynthetic reaction center M subunit
9	M00373 Ethylmalonyl pathway (2)	ko:K14446 ccr; crotonyl-CoA carboxylase/reductase [EC:1.3.1.85]
		ko:K14447 ecm; ethylmalonyl-CoA mutase [EC:5.4.99.63]
10	M00637 Anthranilate degradation, anthranilate => catechol (2)	ko:K16320 andAd; anthranilate 1,2-dioxygenase small subunit [EC:1.14.12.1]
		ko:K18249 andAa; anthranilate 1,2-dioxygenase ferredoxin reductase component [EC:1.18.1.-]
11	M00620 Incomplete reductive citrate cycle, acetyl-CoA => oxoglutarate (2)	ko:K00169 porA; pyruvate ferredoxin oxidoreductase alpha subunit [EC:1.2.7.1]
		ko:K00172 porC; pyruvate ferredoxin oxidoreductase gamma subunit [EC:1.2.7.1]
12	M00064 ADP-L-glycero-D-manno-heptose biosynthesis (2)	ko:K03272 gmhC; D-beta-D-heptose 7-phosphate kinase / D-beta-D-heptose 1-phosphate adenosyltransferase [EC:2.7.1.167 2.7.7.70]
13	M00307 Pyruvate oxidation, pyruvate => acetyl-CoA (2)	ko:K00169 porA; pyruvate ferredoxin oxidoreductase alpha subunit [EC:1.2.7.1]
		ko:K00172 porC; pyruvate ferredoxin oxidoreductase gamma subunit [EC:1.2.7.1]
14	M00011 Citrate cycle, second carbon oxidation, 2-oxoglutarate => oxaloacetate (2)	ko:K00245 frdB; fumarate reductase iron-sulfur subunit [EC:1.3.5.4]
		ko:K00246 frdC; fumarate reductase subunit C
15	M00150 Fumarate reductase, prokaryotes (2)	ko:K00245 frdB; fumarate reductase iron-sulfur subunit [EC:1.3.5.4]
		ko:K00246 frdC; fumarate reductase subunit C
16	M00846 Siroheme biosynthesis, glutamate => siroheme (2)	ko:K13543 hemDX; uroporphyrinogen III methyltransferase / synthase [EC:2.1.1.107 4.2.1.75]
17	M00623 Phthalate degradation, phthalate => protocatechuate (1)	ko:K04102 pht5; 4,5-dihydroxyphthalate decarboxylase [EC:4.1.1.55]
18	M00769 Multidrug resistance, efflux pump MexPQ-OpmE (1)	ko:K18304 lasR; LuxR family transcriptional regulator, quorum-sensing system regulator LasR
19	M00035 Methionine degradation (1)	ko:K01697 CBS; cystathionine beta-synthase [EC:4.2.1.22]
20	M00761 Undecaprenylphosphate alpha-L-Ara4N biosynthesis, UDP-GlcA => undecaprenyl phosphate alpha-L-Ara4N (1)	ko:K13014 arnD; undecaprenyl phosphate-alpha-L-ara4FN deformylase [EC:3.5.1.-]
21	M00903 Fosfomycin biosynthesis, phosphoenolpyruvate => fosfomycin (1)	ko:K09459 E4.1.1.82; phosphonopyruvate decarboxylase [EC:4.1.1.82]
22	M00835 Pyocyanine biosynthesis, chorismate => pyocyanine (1)	ko:K13063 phzE; 2-amino-4-deoxychorismate synthase [EC:2.6.1.86]
23	M00564 Helicobacter pylori pathogenicity signature, cagA pathogenicity island (1)	ko:K12097 cag12; cag pathogenicity island protein 12
24	M00358 Coenzyme M biosynthesis (1)	ko:K08097 comA; phosphosulfolactate synthase [EC:4.4.1.19]
25	M00570 Isoleucine biosynthesis, threonine => 2-oxobutanoate => isoleucine	ko:K01754 E4.3.1.19; threonine dehydratase [EC:4.3.1.19]
26	M00545 Trans-cinnamate degradation, trans-cinnamate => acetyl-CoA (1)	ko:K01666 mhpE; 4-hydroxy 2-oxovalerate aldolase [EC:4.1.3.39]
27	M00880 Molybdenum cofactor biosynthesis, GTP => molybdenum cofactor (1)	ko:K03750 moeA; molybdopterin molybdotransferase [EC:2.10.1.1]
28	M00649 Multidrug resistance, efflux pump AdeABC (1)	ko:K18145 adeA; membrane fusion protein, multidrug efflux system
29	M00093 Phosphatidylethanolamine (PE) biosynthesis, PA => PS => PE (1)	ko:K00998 pssA; CDP-diacylglycerol---serine O-phosphatidyltransferase [EC:2.7.8.8]
30	M00145 NAD(P)H:quinone oxidoreductase, chloroplasts and cyanobacteria (1)	ko:K05577 ndhF; NAD(P)H-quinone oxidoreductase subunit 5 [EC:7.1.1.2]
31	M00126 Tetrahydrofolate biosynthesis, GTP => THF (1)	ko:K09007 folE2; GTP cyclohydrolase IB [EC:3.5.4.16]
32	M00338 Cysteine biosynthesis, homocysteine + serine => cysteine (1)	ko:K01697 CBS; cystathionine beta-synthase [EC:4.2.1.22]
33	M00555 Betaine biosynthesis, choline => betaine (1)	ko:K00499 CMO; choline monooxygenase [EC:1.14.15.7]
34	M00121 Heme biosynthesis, plants and bacteria, glutamate => heme (1)	ko:K13543 hemDX; uroporphyrinogen III methyltransferase / synthase [EC:2.1.1.107 4.2.1.75]
35	M00546 Purine degradation, xanthine => urea (1)	ko:K16839 hpxO; FAD-dependent urate hydroxylase [EC:1.14.13.113]
36	M00651 Vancomycin resistance, D-Ala-D-Lac type (1)	ko:K18352 vanRAc; two-component system, OmpR family, response regulator VanR
37	M00569 Catechol meta-cleavage, catechol => acetyl-CoA / 4-methylcatechol => propanoyl-CoA (1)	ko:K01666 mhpE; 4-hydroxy 2-oxovalerate aldolase [EC:4.1.3.39]
38	M00542 EHEC/EPEC pathogenicity signature, T3SS and effectors (1)	ko:K03227 yscS; type III secretion protein S
39	M00704 Tetracycline resistance, efflux pump Tet38 (1)	ko:K08168 tetB; MFS transporter, DHA2 family, metal-tetracycline-proton antiporter
40	M00532 Photorespiration (1)	ko:K00281 GLDC; glycine dehydrogenase [EC:1.4.4.2]
