# Supplementary material for: Mucosal microbiome associates with progression to gastric cancer
Source: Theranostics. 2022 Jan 1;12(1):48–58. doi: 10.7150/thno.65302 (PMC8690935; doi:10.7150/thno.65302)
Supplement: Supplementary file 3 — Supplementary data 2. [file thnov12p0048s3.xlsx]

## Sheet: Supplementary Data_2
ID	PWY	Description	baseMean	log2FoldChange	lfcSE	stat	pvalue	padj
PWY009	ARGORNPROST-PWY	arginine, ornithine and proline interconversion	1371.85	-0.612301	0.203428	-3.00992	0.00468571	0.986511
PWY177	PWY-5531	chlorophyllide a biosynthesis II (anaerobic)	58.6476	2.3728	0.974827	2.43407	0.019876	0.986511
PWY210	PWY-5913	TCA cycle VI (obligate autotrophs)	9233.13	-0.0658432	0.029813	-2.20854	0.0334808	0.986511
PWY215	PWY-5973	cis-vaccenate biosynthesis	19035.8	-0.0496448	0.0240506	-2.06419	0.0460642	0.986511
PWY218	PWY-6107	chlorosalicylate degradation	27.611	-2.43812	0.846128	-2.88151	0.00655114	0.986511
PWY300	PWY-7159	chlorophyllide a biosynthesis III (aerobic, light independent)	58.6476	2.3728	0.974827	2.43407	0.019876	0.986511
